# Supplementary material for: MEG3 long noncoding RNA regulates the TGF-β pathway genes through formation of RNA–DNA triplex structures
Source: Nat Commun. 2015 Jul 24;6:7743. doi: 10.1038/ncomms8743 (PMC4525211; doi:10.1038/ncomms8743)
Supplement: Supplementary Data 1 — List of the annotated and non-annotated lncRNAs enriched in H3K27me3 [file ncomms8743-s2.xls]

## Sheet: Sheet1
LncRNAs Enriched in H3K27me3
GeneID	Location	Class	GeneSymbol	logFC
ENSG00000255458.1	chr4:39640759-39653692	processed_transcript	RP11-539G18.2	6.10401
ENSG00000251396.2	chr8:61297146-61429354	processed_transcript	RP11-163N6.2	5.12483
ENSG00000250698.1	chr4:141049168-141055719	processed_transcript	RP11-392B6.1	5.12483
ENSG00000238184.1	chr11:2349978-2399222	processed_transcript	AC129929.5	5.12483
ENSG00000231298.1	chr10:4693008-4720346	processed_transcript	RP11-117P22.1	5.12483
ENSG00000260193.1	chr9:138999653-139001270	processed_transcript	RP11-83N9.5	4.1656
ENSG00000258343.1	chr12:96189122-96252617	processed_transcript	RP11-536G4.2	4.1656
ENSG00000257671.1	chr12:52638831-52641232	processed_transcript	RP3-416H24.1	4.1656
ENSG00000240825.1	chr9:34979684-34982541	processed_transcript	RP11-392A14.7	4.1656
ENSG00000237914.1	chr20:1614153-1629118	processed_transcript	RP11-77C3.3	4.1656
ENSG00000233806.2	chr2:242823513-243020873	processed_transcript	AC131097.3	4.1656
ENSG00000227906.1	chr20:10006263-10349451	processed_transcript	RP5-839B4.7	4.1656
ENSG00000227117.2	chr22:30404730-30476469	processed_transcript	CTA-85E5.10	4.1656
ENSG00000224865.2	chr7:131594978-131633712	processed_transcript	AC009518.5	4.1656
ENSG00000224376.1	chr2:232253686-232259702	processed_transcript	AC017104.6	4.1656
ENSG00000189229.10	chr3:6532165-6777816	processed_transcript	AC069277.2	4.1656
ENSG00000180712.3	chr4:185261908-185275130	processed_transcript	RP11-290F5.2	4.1656
ENSG00000183535.5	chr21:46839630-46844985	processed_transcript	COL18A1-AS1	3.63536
ENSG00000234129.1	chrX:10981959-11129258	processed_transcript	RP11-120D5.1	3.22729
ENSG00000242357.1	chr10:709497-712562	processed_transcript	RP11-809C18.1	3.03388
ENSG00000214548.8	chr14:101245746-101327368	processed_transcript	MEG3	2.67583
ENSG00000250903.2	chr6:2245981-2413825	processed_transcript	RP1-80B9.2	2.62028
ENSG00000233559.1	chr7:130538478-130613408	processed_transcript	AC016831.7	2.47895
ENSG00000251405.2	chr5:156789622-156887086	processed_transcript	CTB-109A12.1	2.45735
ENSG00000249715.4	chr2:97308473-97370624	processed_transcript	FER1L5	2.45735
ENSG00000249592.1	chr4:756174-775637	processed_transcript	RP11-440L14.1	2.45735
ENSG00000249044.1	chr9:99660347-99711867	processed_transcript	RP11-330M2.7	2.45735
ENSG00000247317.3	chr8:144063154-144099854	processed_transcript	RP11-273G15.2	2.45735
ENSG00000235257.2	chr3:37795179-37903271	processed_transcript	AC093415.2	2.45735
ENSG00000233930.3	chr11:1592582-1620414	processed_transcript	RP13-25N22.1	2.45735
ENSG00000231121.2	chr12:77718420-77966055	processed_transcript	RP1-34H18.1	2.45735
ENSG00000228486.2	chr2:98280679-98319519	processed_transcript	AC017099.3	2.45735
ENSG00000227354.1	chr13:79980443-79997090	processed_transcript	RBM26-AS1	2.45735
ENSG00000226266.1	chr2:160527218-160568941	processed_transcript	AC009961.3	2.45735
ENSG00000224973.1	chr22:34120999-34146830	processed_transcript	CTA-282F2.3	2.45735
ENSG00000254360.1	chr4:17632546-17634062	processed_transcript	AC006160.8	2.36388
ENSG00000226686.1	chr19:37742827-37747421	processed_transcript	AC012309.5	2.36388
ENSG00000248603.1	chr22:31497861-31500743	processed_transcript	RP3-412A9.10	2.35315
ENSG00000179082.3	chr9:132083294-132087184	processed_transcript	C9orf106	2.07089
ENSG00000239407.1	chrX:102139341-102161086	processed_transcript	LL0XNC01-237H1.2	1.95664
ENSG00000233202.1	chr7:2804241-2815134	processed_transcript	AC006028.10	1.85636
ENSG00000230454.1	chr3:50297734-50300790	processed_transcript	U73166.2	1.82748
ENSG00000223764.1	chr1:852249-855072	processed_transcript	RP11-54O7.3	1.79276
ENSG00000152487.5	chr10:18940194-18948196	processed_transcript	RP11-139J15.2	1.77247
ENSG00000260898.1	chr15:73075175-73090540	processed_transcript	RP11-361M10.5	1.69694
ENSG00000246560.2	chr4:103749211-103765232	processed_transcript	RP11-10L12.4	1.69694
ENSG00000242797.1	chr3:52322595-52333083	processed_transcript	GLYCTK-AS1	1.69694
ENSG00000226754.1	chr1:53704281-53708455	processed_transcript	RP5-1024G6.5	1.69694
ENSG00000224812.1	chr10:45306471-45455137	processed_transcript	TMEM72-AS1	1.69694
ENSG00000224687.1	chr1:178060642-178063119	processed_transcript	RP11-21M7.1	1.69694
ENSG00000245573.3	chr11:27528384-27719721	processed_transcript	BDNF-AS1	1.61926
ENSG00000244137.1	chr1:230846443-230931238	processed_transcript	RP11-99J16__A.2	1.61926
ENSG00000239775.1	chr7:44104506-44105678	processed_transcript	AC017116.11	1.58487
ENSG00000251136.2	chr8:90621628-90769955	processed_transcript	RP11-37B2.1	1.56303
ENSG00000227372.4	chr1:3652547-3663900	processed_transcript	TP73-AS1	1.50741
ENSG00000261690.1	chr16:29829300-29832573	processed_transcript	AC009133.12	1.49978
ENSG00000233513.1	chr6:85397068-85398465	processed_transcript	RP11-132M7.1	1.49275
ENSG00000253837.1	chr8:23193683-23223638	processed_transcript	RP11-177H13.2	1.42609
ENSG00000244619.1	chr1:145541592-145542229	processed_transcript	RP11-315I20.3	1.42271
ENSG00000234616.3	chr8:143738873-143763386	processed_transcript	JRK	1.34039
ENSG00000204054.5	chr9:132245729-132275947	processed_transcript	RP11-492E3.1	1.30279
ENSG00000245149.3	chr8:125474725-125486817	processed_transcript	RP11-383J24.5	1.29593
ENSG00000247400.2	chr13:96325088-96329179	processed_transcript	DNAJC3-AS1	1.25636
ENSG00000232284.2	chr1:68297985-68668670	processed_transcript	RP11-518D3.1	1.25636
ENSG00000261723.1	chr16:23617161-23635428	processed_transcript	CTD-2196E14.3	1.20159
ENSG00000259794.1	chr1:45190178-45191263	processed_transcript	RP4-678E16.4	1.20159
ENSG00000246174.2	chr11:77850816-77885023	processed_transcript	RP11-705O3.1	1.20159
ENSG00000245614.2	chr12:31173696-31226781	processed_transcript	RP11-551L14.5	1.20159
ENSG00000237753.1	chr2:113399408-113403267	processed_transcript	AC079922.3	1.20159
ENSG00000231789.1	chr1:9739857-9747632	processed_transcript	RP11-558F24.4	1.20159
ENSG00000230417.4	chr10:80008496-80434724	processed_transcript	RP11-90J7.3	1.20159
ENSG00000197670.5	chr20:52169308-52191847	processed_transcript	RP4-724E16.2	1.20159
ENSG00000197558.7	chr7:149473130-149531068	processed_transcript	SSPO	1.20159
ENSG00000188693.7	chr7:91763917-91810039	processed_transcript	CTB-161K23.1	1.20159
ENSG00000243902.1	chr22:37735623-37823505	processed_transcript	RP1-63G5.5	1.20129
ENSG00000246451.2	chr14:104148698-104150352	processed_transcript	RP11-894P9.1	1.14738
ENSG00000239652.1	chr7:135392888-135414006	processed_transcript	AC091736.10	1.14738
ENSG00000255031.1	chr11:67818206-67821229	processed_transcript	RP11-802E16.3	1.09955
ENSG00000260787.1	chr15:77334177-77335533	processed_transcript	RP11-797A18.4	1.04815
ENSG00000231473.2	chr13:48870648-48877797	processed_transcript	LINC00441	1.04815
ENSG00000204272.6	chrX:56755691-56844813	processed_transcript	RP11-622K12.1	1.04815
ENSG00000243698.1	chr10:75570441-75571556	processed_transcript	RP11-574K11.18	1.01271
ENSG00000227674.1	chr13:64560503-64650144	processed_transcript	LINC00355	1.01271
ENSG00000258034.1	chr12:116398991-116400538	antisense	RP11-493P1.2	5.69594
ENSG00000227146.1	chr13:21947807-21950797	antisense	ZDHHC20-AS1	5.69594
ENSG00000240093.1	chr7:182934-194180	antisense	AC093627.12	5.12483
ENSG00000236581.1	chr13:33851689-33855471	antisense	STARD13-AS2	5.12483
ENSG00000236024.1	chr9:132475174-132480914	antisense	RP11-483H20.6	5.12483
ENSG00000233340.1	chr10:114431570-114437578	antisense	RP11-25C19.3	5.12483
ENSG00000231638.1	chr7:43548326-43562141	antisense	AC011738.4	5.12483
ENSG00000229043.1	chr7:1200009-1204903	antisense	AC091729.9	5.12483
ENSG00000205424.1	chr21:47247874-47256333	antisense	AL592528.1	5.12483
ENSG00000260367.1	chr16:28986293-28990145	antisense	RP11-264B17.4	4.1656
ENSG00000259575.1	chr15:61504111-61506430	antisense	RP11-39M21.2	4.1656
ENSG00000259456.1	chr20:49547520-49561316	antisense	RP5-914P20.5	4.1656
ENSG00000259314.1	chr15:91147456-91157790	antisense	CTD-3065B20.3	4.1656
ENSG00000258730.1	chr14:93533796-93538497	antisense	ITPK1-AS1	4.1656
ENSG00000257964.1	chr12:49970622-49971288	antisense	RP11-133N21.10	4.1656
ENSG00000257494.1	chr12:112694603-112696895	antisense	RP3-521E19.2	4.1656
ENSG00000256278.1	chr15:85154919-85158200	antisense	RP11-182J1.5	4.1656
ENSG00000255698.1	chr11:67180161-67181038	antisense	AP003419.15	4.1656
ENSG00000255159.1	chr11:8790324-8831778	antisense	RP11-318C2.1	4.1656
ENSG00000254879.1	chr11:48035957-48037407	antisense	AC103828.1	4.1656
ENSG00000254812.1	chr8:144714240-144715926	antisense	RP11-661A12.12	4.1656
ENSG00000254473.1	chr9:86322508-86328293	antisense	RP11-522I20.3	4.1656
ENSG00000254251.1	chr8:91818701-91871468	antisense	RP11-662G23.1	4.1656
ENSG00000254248.1	chr8:96083959-96100152	antisense	RP11-320N21.2	4.1656
ENSG00000253736.1	chr5:172189982-172204777	antisense	RP11-779O18.3	4.1656
ENSG00000253112.1	chr8:30454430-30455049	antisense	CTD-2373N4.5	4.1656
ENSG00000251257.1	chr5:38461028-38468441	antisense	CTD-2263F21.1	4.1656
ENSG00000250493.2	chr11:120738641-120765506	antisense	RP11-640N11.2	4.1656
ENSG00000250206.1	chr5:124064523-124065086	antisense	RP11-436H11.2	4.1656
ENSG00000249643.1	chr5:124073091-124073698	antisense	RP11-436H11.6	4.1656
ENSG00000249637.1	chr5:139750475-139780952	antisense	CTC-329D1.2	4.1656
ENSG00000249572.1	chr5:33424130-33440725	antisense	CTD-2203K17.1	4.1656
ENSG00000244493.1	chr3:143100179-143101003	antisense	SLC9A9-AS2	4.1656
ENSG00000243715.1	chr3:54908631-54935282	antisense	CACNA2D3-AS1	4.1656
ENSG00000240990.4	chr7:27224136-27228912	antisense	HOXA11-AS1	4.1656
ENSG00000240175.1	chr3:65879490-65910972	antisense	MAGI1-AS1	4.1656
ENSG00000238246.1	chr10:20359733-20380713	antisense	RP11-575A19.2	4.1656
ENSG00000237934.1	chr1:29550444-29551328	antisense	RP11-467D18.2	4.1656
ENSG00000237365.1	chr1:7068435-7074339	antisense	RP11-334N17.1	4.1656
ENSG00000235897.1	chr3:196045200-196052441	antisense	TM4SF19-AS1	4.1656
ENSG00000233845.1	chr2:47262417-47267663	antisense	AC093732.1	4.1656
ENSG00000233478.1	chr1:25971034-25985602	antisense	RP1-187B23.1	4.1656
ENSG00000233334.1	chr10:126392193-126402489	antisense	RP11-464O2.2	4.1656
ENSG00000229848.1	chr17:79481072-79494802	antisense	RP13-766D20.2	4.1656
ENSG00000229763.1	chr10:11495944-11497386	antisense	RP11-89C21.3	4.1656
ENSG00000229372.1	chr1:43913446-43914315	antisense	SZT2-AS1	4.1656
ENSG00000228680.1	chr7:43278664-43288867	antisense	AC004692.4	4.1656
ENSG00000228369.2	chr1:52516589-52518355	antisense	RP11-91A18.5	4.1656
ENSG00000227407.1	chr19:54941831-54945878	antisense	AC008746.3	4.1656
ENSG00000227006.1	chr1:230394439-230404229	antisense	RP5-956O18.2	4.1656
ENSG00000226876.1	chr1:246271927-246277168	antisense	RP11-36N20.1	4.1656
ENSG00000226647.1	chr10:5754176-5786030	antisense	RP11-336A10.2	4.1656
ENSG00000226533.1	chr6:38449467-38450307	antisense	BTBD9-AS1	4.1656
ENSG00000226017.2	chr3:64173219-64186641	antisense	PRICKLE2-AS3	4.1656
ENSG00000225578.1	chr3:196666747-196669405	antisense	NCBP2-AS1	4.1656
ENSG00000225311.1	chr6:144632834-144654437	antisense	RP1-91J24.3	4.1656
ENSG00000225146.1	chr7:1068660-1083527	antisense	AC073957.15	4.1656
ENSG00000224969.1	chr1:947376-948573	antisense	RP11-54O7.11	4.1656
ENSG00000224157.1	chr6:28864306-28865099	antisense	HCG14	4.1656
ENSG00000177406.4	chr12:740056-772872	antisense	RP11-218M22.1	4.1656
ENSG00000238221.1	chr6:7276263-7299105	antisense	RP11-69L16.4	3.9877
ENSG00000237328.1	chr17:17662467-17674135	antisense	RAI1-AS1	3.9877
ENSG00000235501.1	chr1:95393121-95428826	antisense	RP4-639F20.1	3.9877
ENSG00000261546.1	chr16:89179582-89181687	antisense	CTD-2555A7.3	3.41659
ENSG00000259125.1	chr12:57538402-57541402	antisense	RP11-545N8.3	3.41659
ENSG00000241818.1	chr15:32948284-32965266	antisense	RP11-1000B6.2	3.41659
ENSG00000239608.1	chr3:127794652-127797899	antisense	RUVBL1-AS1	3.41659
ENSG00000238287.1	chr1:40958828-40974333	antisense	RP11-656D10.3	3.41659
ENSG00000238133.2	chr2:174031173-174146764	antisense	MLK7-AS1	3.41659
ENSG00000235121.1	chr1:201692421-201706634	antisense	RP11-90L20.2	3.41659
ENSG00000241180.1	chr1:849550-850351	antisense	RP11-54O7.2	3.33662
ENSG00000254710.1	chr11:123059509-123098985	antisense	CTD-2216M2.1	3.22729
ENSG00000225937.1	chr9:79379351-79402485	antisense	PCA3	3.22729
ENSG00000256195.1	chr11:114231356-114250767	antisense	RP11-64D24.4	2.73194
ENSG00000248115.1	chr4:53811815-53824254	antisense	RP11-752D24.2	2.73194
ENSG00000245600.2	chr16:30538238-30539615	antisense	AC002310.14	2.73194
ENSG00000213742.2	chr20:25604680-25658710	antisense	RP4-694B14.5	2.73194
ENSG00000261758.1	chr3:136471471-136474622	antisense	RP11-102M11.2	2.65618
ENSG00000260329.1	chr12:107347806-107349275	antisense	RP11-412D9.4	2.65618
ENSG00000260304.1	chr16:31193831-31194606	antisense	RP11-388M20.6	2.65618
ENSG00000254682.1	chr11:71159719-71163203	antisense	RP11-660L16.2	2.65618
ENSG00000245904.2	chr12:92539348-92583436	antisense	RP11-796E2.4	2.65618
ENSG00000239705.1	chr9:128003941-128019297	antisense	RP11-65N13.8	2.65618
ENSG00000237424.1	chr1:47897804-47900313	antisense	RP11-511I2.5	2.65618
ENSG00000232335.1	chr1:36204989-36209177	antisense	RP11-435D7.3	2.65618
ENSG00000229915.1	chr2:239335717-239336370	antisense	AC016999.2	2.65618
ENSG00000228444.1	chr13:76203369-76206271	antisense	LMO7-AS1	2.65618
ENSG00000223356.1	chr1:156682003-156682966	antisense	RP11-66D17.5	2.65618
ENSG00000258492.1	chr11:2696555-2721224	antisense	KCNQ1OT1	2.49561
ENSG00000261731.1	chr16:31720334-31723305	antisense	CTD-2358C21.4	2.45735
ENSG00000260826.1	chr18:34814081-34816205	antisense	RP11-95O2.1	2.45735
ENSG00000260647.1	chr17:18171393-18172142	antisense	RP1-178F10.1	2.45735
ENSG00000260625.1	chr16:31519791-31520569	antisense	RP11-452L6.7	2.45735
ENSG00000260093.1	chr8:9907994-9911764	antisense	RP11-1E4.1	2.45735
ENSG00000260000.1	chr6:101329346-101330847	antisense	RP3-467N11.1	2.45735
ENSG00000259326.1	chr15:38795053-38797182	antisense	RP11-102L12.2	2.45735
ENSG00000259242.1	chr19:19716689-19719991	antisense	AC002306.1	2.45735
ENSG00000258673.1	chr1:110625309-110652341	antisense	RP4-773N10.6	2.45735
ENSG00000258457.1	chr14:23451906-23468287	antisense	RP11-298I3.4	2.45735
ENSG00000257176.1	chr12:29433350-29470781	antisense	RP11-996F15.2	2.45735
ENSG00000255438.1	chr20:46306644-46315041	antisense	CTD-2653D5.1	2.45735
ENSG00000254453.1	chr11:20065391-20070849	antisense	NAV2-AS2	2.45735
ENSG00000254042.1	chr5:168133571-168147889	antisense	CTC-558O2.1	2.45735
ENSG00000253730.1	chr17:48235693-48238637	antisense	RP11-893F2.13	2.45735
ENSG00000251455.1	chr4:152595634-152599045	antisense	RP11-164P12.3	2.45735
ENSG00000248445.1	chr5:115783242-115843972	antisense	CTB-118N6.3	2.45735
ENSG00000246627.2	chr12:2785166-2800366	antisense	CACNA1C-AS1	2.45735
ENSG00000238160.1	chr5:131755107-131762406	antisense	AC116366.5	2.45735
ENSG00000237836.1	chrX:18908413-18912615	antisense	RP3-499B10.4	2.45735
ENSG00000237336.1	chr9:126254162-126255435	antisense	RP11-230L22.4	2.45735
ENSG00000233695.1	chr13:114518602-114542321	antisense	GAS6-AS1	2.45735
ENSG00000232093.1	chr1:155017666-155018594	antisense	RP11-307C12.11	2.45735
ENSG00000231770.1	chr3:194304739-194310989	antisense	AC046143.5	2.45735
ENSG00000230732.1	chr3:196640756-196641313	antisense	AC127904.2	2.45735
ENSG00000229931.1	chr6:16761368-16762883	antisense	RP1-151F17.1	2.45735
ENSG00000229334.1	chr3:194353651-194366130	antisense	AC046143.3	2.45735
ENSG00000227844.1	chr6:136364989-136393965	antisense	RP13-143G15.3	2.45735
ENSG00000226526.1	chr1:17305420-17331586	antisense	RP1-37C10.3	2.45735
ENSG00000225822.2	chr3:196158255-196159401	antisense	UBXN7-AS1	2.45735
ENSG00000225666.1	chr7:156461645-156469257	antisense	AC005534.9	2.45735
ENSG00000224875.2	chr2:42370377-42397441	antisense	AC083949.1	2.45735
ENSG00000221817.2	chr10:75255282-75264940	antisense	RP11-137L10.6	2.45735
ENSG00000182376.2	chr16:88809174-88812156	antisense	RP5-1142A6.8	2.45735
ENSG00000261286.1	chr16:84492864-84500967	antisense	RP11-517C16.2	2.36388
ENSG00000259118.1	chr14:65548751-65560930	antisense	RP11-840I19.3	2.36388
ENSG00000180139.7	chr10:90692440-90699731	antisense	RP11-399O19.5	2.36388
ENSG00000256894.1	chr12:26278087-26279550	antisense	RP11-283G6.3	2.16082
ENSG00000235138.1	chr9:136919411-136923927	antisense	RP11-374P20.4	2.16082
ENSG00000232623.1	chr21:33678774-33681048	antisense	AP000266.7	2.16082
ENSG00000228133.1	chr17:1921176-1924000	antisense	AC099684.1	2.07089
ENSG00000225855.2	chr1:155286653-155293967	antisense	RUSC1-AS1	1.84541
ENSG00000237399.1	chr10:3183863-3204580	antisense	RP11-298E9.3	1.82748
ENSG00000229111.1	chr13:48651272-48654127	antisense	MED4-AS1	1.82748
ENSG00000255201.1	chr8:38279406-38283614	antisense	RP11-350N15.4	1.79276
ENSG00000232295.1	chr6:71961060-72037787	antisense	RP11-154D6.1	1.79276
ENSG00000227495.1	chr17:4922508-4923388	antisense	AC109333.10	1.79276
ENSG00000226585.1	chr1:178326310-178333230	antisense	RP4-765C7.1	1.79276
ENSG00000225140.1	chr10:674577-677195	antisense	RP11-809C18.3	1.79276
ENSG00000224057.1	chr7:55247442-55256627	antisense	RP5-1091E12.1	1.79276
ENSG00000260442.1	chr16:28890277-28891241	antisense	RP11-22P6.3	1.69694
ENSG00000260060.1	chr16:31207451-31208284	antisense	RP11-388M20.1	1.69694
ENSG00000259416.2	chr15:86298171-86299468	antisense	RP11-158M2.5	1.69694
ENSG00000255843.1	chr11:72013182-72014009	antisense	AP000593.7	1.69694
ENSG00000255135.1	chr11:76152381-76155618	antisense	RP11-111M22.3	1.69694
ENSG00000250365.2	chr14:31889491-31922089	antisense	CTD-2213F21.2	1.69694
ENSG00000247679.2	chr5:177038253-177046755	antisense	RP11-1277A3.1	1.69694
ENSG00000236520.1	chr13:94806446-94840245	antisense	GPC6-AS1	1.69694
ENSG00000233101.5	chr17:46627246-46683776	antisense	RP11-357H14.7	1.69694
ENSG00000229996.1	chr2:241949461-241950161	antisense	AC093585.6	1.69694
ENSG00000227279.1	chr18:25534482-25543651	antisense	AC015933.2	1.69694
ENSG00000226445.1	chr6:169613348-169639660	antisense	XXyac-YX65C7_A.2	1.69694
ENSG00000247809.3	chr15:96670597-96870590	antisense	RP11-327J17.3	1.68388
ENSG00000244161.1	chr3:58148273-58156363	antisense	FLNB-AS1	1.68388
ENSG00000237781.1	chr1:150521039-150530949	antisense	RP11-54A4.2	1.61926
ENSG00000259606.1	chr14:75283940-75322378	antisense	RP11-316E14.6	1.60897
ENSG00000260034.1	chr16:25151897-25160353	antisense	RP11-266L9.2	1.55208
ENSG00000235477.1	chr1:161337811-161341754	antisense	RP11-122G18.5	1.49978
ENSG00000260617.1	chr16:88808038-88808775	antisense	RP5-1142A6.7	1.40668
ENSG00000258749.1	chr14:99978837-99979913	antisense	RP11-688G15.3	1.27692
ENSG00000258634.1	chr1:110600961-110605177	antisense	RP4-773N10.4	1.26719
ENSG00000260349.1	chr16:9199690-9201031	antisense	RP11-473I1.5	1.25636
ENSG00000225138.2	chr5:478237-480999	antisense	CTD-2228K2.7	1.25636
ENSG00000261639.1	chr16:70695569-70699739	antisense	RP11-394B2.1	1.20159
ENSG00000261220.1	chr8:134584413-134586104	antisense	RP11-629O1.2	1.20159
ENSG00000260853.1	chr16:28968007-28978204	antisense	RP11-264B17.2	1.20159
ENSG00000260285.1	chr14:103991346-103995409	antisense	RP11-600F24.7	1.20159
ENSG00000258858.1	chr14:105156427-105157621	antisense	RP11-982M15.5	1.20159
ENSG00000258727.1	chr14:24030305-24037282	antisense	RP11-66N24.3	1.20159
ENSG00000256025.1	chr12:2329702-2332645	antisense	CACNA1C-AS4	1.20159
ENSG00000254027.1	chr8:82192105-82193681	antisense	RP11-363E6.3	1.20159
ENSG00000238273.2	chr2:105992322-105995298	antisense	AC012360.6	1.20159
ENSG00000234290.1	chr5:131804578-131808735	antisense	AC116366.6	1.20159
ENSG00000233144.1	chr10:75141190-75143254	antisense	RP11-537A6.9	1.20159
ENSG00000232973.3	chr2:38302790-38408997	antisense	CYP1B1-AS1	1.20159
ENSG00000229821.1	chr1:201191240-201192251	antisense	RP11-567E21.3	1.20159
ENSG00000206417.4	chr3:129034234-129045068	antisense	H1FX-AS1	1.20159
ENSG00000203739.3	chr1:173386931-173430501	antisense	RP11-296O14.3	1.20159
ENSG00000232821.1	chr7:19152096-19153894	antisense	AC003986.6	1.13057
ENSG00000249548.1	chr4:1246778-1259951	antisense	RP11-20I20.4	1.04815
ENSG00000235865.2	chr9:124043045-124047808	antisense	C9orf31	1.04815
ENSG00000231881.1	chr6:44041649-44045689	lincRNA	RP5-1120P11.3	5.69594
ENSG00000259831.1	chr13:111462022-111465431	lincRNA	RP11-120J20.4	5.12483
ENSG00000253139.1	chr8:57449316-57453056	lincRNA	RP11-17A4.3	5.12483
ENSG00000243083.1	chr3:72200407-72223483	lincRNA	RP11-433A10.1	5.12483
ENSG00000226029.1	chr1:16787442-16794976	lincRNA	RP4-798A10.2	4.97372
ENSG00000261617.1	chr16:9449444-9501950	lincRNA	RP11-243A14.1	4.1656
ENSG00000261039.1	chr6:169575400-169582835	lincRNA	RP11-417E7.2	4.1656
ENSG00000260895.1	chr11:68870960-68876562	lincRNA	RP11-554A11.7	4.1656
ENSG00000260805.1	chr1:212731174-212733073	lincRNA	RP11-61J19.4	4.1656
ENSG00000260468.1	chr16:10608698-10622059	lincRNA	RP11-27M24.3	4.1656
ENSG00000260209.1	chr11:125742925-125744423	lincRNA	RP11-680F20.10	4.1656
ENSG00000259113.1	chr14:50915524-50923460	lincRNA	RP11-406H23.2	4.1656
ENSG00000255364.1	chr8:123426570-123440790	lincRNA	RP11-94A24.1	4.1656
ENSG00000253523.1	chr8:58943892-58945241	lincRNA	RP11-1112C15.2	4.1656
ENSG00000250259.1	chr4:1021465-1022760	lincRNA	RP11-460I19.2	4.1656
ENSG00000249740.1	chr5:38736156-38845931	lincRNA	CTD-2127H9.1	4.1656
ENSG00000245526.2	chr5:87803362-87986858	lincRNA	LINC00461	4.1656
ENSG00000242618.1	chr3:72252094-72259043	lincRNA	RP11-433A10.2	4.1656
ENSG00000237571.1	chr2:216139714-216142670	lincRNA	AC073284.4	4.1656
ENSG00000236494.1	chr7:33832779-33842768	lincRNA	RP11-89N17.4	4.1656
ENSG00000236081.1	chr7:1778265-1781927	lincRNA	AC074389.9	4.1656
ENSG00000234431.2	chr2:202031687-202032269	lincRNA	AC007283.5	4.1656
ENSG00000232117.1	chr13:30726022-30733758	lincRNA	RP11-490N5.2	4.1656
ENSG00000229495.1	chr6:79519431-79523020	lincRNA	RP11-173D14.3	4.1656
ENSG00000228772.1	chr6:22589365-22594062	lincRNA	RP1-309H15.2	4.1656
ENSG00000228222.1	chr2:168149680-168414843	lincRNA	AC074363.1	4.1656
ENSG00000226856.1	chr2:118889703-118943962	lincRNA	AC093901.1	4.1656
ENSG00000226676.1	chr10:81388512-81391944	lincRNA	RP11-589B3.6	4.1656
ENSG00000226578.1	chr10:38064298-38073059	lincRNA	RP11-258F22.1	4.1656
ENSG00000224429.1	chr13:21877650-21922860	lincRNA	LINC00422	4.1656
ENSG00000223473.1	chr7:65956082-65958553	lincRNA	GS1-124K5.3	4.1656
ENSG00000205562.1	chr14:85991476-85996332	lincRNA	RP11-497E19.1	4.1656
ENSG00000203496.3	chr10:38742108-38755311	lincRNA	RP11-291L22.4	4.1656
ENSG00000260454.1	chr9:93759335-93764153	lincRNA	RP11-367F23.2	3.63536
ENSG00000258701.1	chr14:105287537-105290055	lincRNA	RP11-477I4.3	3.45773
ENSG00000260597.1	chr12:54413693-54416373	lincRNA	AC012531.25	3.43931
ENSG00000235641.1	chr9:93922050-93927858	lincRNA	LINC00484	3.41659
ENSG00000233967.1	chr6:81153060-81175644	lincRNA	RP11-250B2.3	3.41659
ENSG00000227681.1	chr6:147981838-148275073	lincRNA	RP11-307P5.1	3.41659
ENSG00000224718.1	chr1:175846478-175849604	lincRNA	RP11-222A5.1	3.41659
ENSG00000248100.2	chr12:27699982-27705706	lincRNA	RP11-709A23.1	3.14
ENSG00000261825.1	chr16:54024923-54028366	lincRNA	RP11-357N13.6	3.08967
ENSG00000260910.1	chr13:114629486-114631817	lincRNA	RP11-199F6.9	3.07809
ENSG00000261770.1	chr19:28248091-28251757	lincRNA	CTC-459F4.1	2.84792
ENSG00000248323.1	chr5:90598845-90610219	lincRNA	RP11-213H15.3	2.79668
ENSG00000259863.1	chr2:109743782-109745386	lincRNA	AC133109.1	2.73194
ENSG00000261646.1	chr4:174388983-174391192	lincRNA	RP11-489G11.3	2.65618
ENSG00000261425.1	chr15:68591127-68593343	lincRNA	RP11-709B3.2	2.65618
ENSG00000260807.1	chr16:1025760-1031596	lincRNA	RP11-161M6.2	2.64375
ENSG00000260874.1	chr16:2506252-2509980	lincRNA	RP11-715J22.4	2.45735
ENSG00000256443.1	chr11:61306987-61309731	lincRNA	RP11-794G24.1	2.45735
ENSG00000253585.1	chr8:95109991-95116550	lincRNA	KB-1184D12.1	2.45735
ENSG00000233858.3	chr8:49502960-49700220	lincRNA	AC026904.1	2.45735
ENSG00000228906.1	chrX:73168807-73169393	lincRNA	RP13-216E22.4	2.45735
ENSG00000227911.1	chr13:33907982-33909403	lincRNA	RP11-141M1.1	2.45735
ENSG00000258520.1	chr14:69705882-69727284	lincRNA	RP11-363J20.2	2.16082
ENSG00000258185.1	chr12:86993354-87232905	lincRNA	RP11-202H2.1	2.16082
ENSG00000254162.1	chr8:81447240-81451370	lincRNA	RP11-48B3.3	2.16082
ENSG00000245156.1	chr11:66037302-66045996	lincRNA	RP11-867G23.3	2.16082
ENSG00000237594.1	chr21:32931536-32932800	lincRNA	AP000251.2	2.16082
ENSG00000227542.1	chr2:192093890-192110898	lincRNA	AC092614.2	2.16082
ENSG00000203801.4	chr6:109072856-109091145	lincRNA	LINC00222	2.16082
ENSG00000175873.3	chr7:2477397-2487485	lincRNA	AC004840.9	2.16082
ENSG00000237438.1	chr22:17517459-17539682	lincRNA	CECR7	1.84541
ENSG00000229180.2	chr7:65993424-66007536	lincRNA	GS1-124K5.11	1.82748
ENSG00000189149.7	chr16:21312169-21329912	lincRNA	CRYM-AS1	1.82748
ENSG00000258479.1	chr14:51800110-51832275	lincRNA	RP11-255G12.1	1.79276
ENSG00000249430.1	chr5:92265-139978	lincRNA	CTD-2231H16.1	1.79276
ENSG00000229645.4	chr14:95873605-95876427	lincRNA	LINC00341	1.70745
ENSG00000249685.1	chr4:39135532-39137228	lincRNA	RP11-360F5.3	1.69694
ENSG00000245651.2	chr12:58263617-58290265	lincRNA	RP11-620J15.2	1.69694
ENSG00000240219.1	chr1:204595902-204598840	lincRNA	RP11-430C7.5	1.69694
ENSG00000234917.1	chr1:43144405-43147325	lincRNA	RP5-994D16.3	1.69694
ENSG00000227136.2	chr10:80027084-80090352	lincRNA	C10orf101	1.69694
ENSG00000229481.1	chr19:38320190-38322797	lincRNA	LOC147976	1.49978
ENSG00000258714.1	chr14:21558545-21560491	lincRNA	RP11-998D10.7	1.29359
ENSG00000260578.1	chr18:65149027-65152203	lincRNA	CTD-2541J13.1	1.29186
ENSG00000249476.1	chr5:108572820-108662070	lincRNA	CTD-2587M2.1	1.28579
ENSG00000257742.1	chr12:44112795-44117803	lincRNA	RP11-350F4.2	1.25636
ENSG00000228623.2	chr9:115759494-115774507	lincRNA	ZNF883	1.25636
ENSG00000260977.1	chr2:47004921-47007384	lincRNA	RP11-333I13.1	1.20159
ENSG00000248092.2	chr5:43575424-43603332	lincRNA	RP11-159F24.1	1.20159
ENSG00000241280.1	chr3:101679201-101716770	lincRNA	RP11-221J22.2	1.20159
ENSG00000204758.3	chr5:172381788-172386395	lincRNA	CTC-308K20.1	1.20159
ENSG00000245937.2	chr5:127276117-127418792	lincRNA	CTC-228N24.3	1.13057
ENSG00000245556.2	chr5:77638188-77656331	lincRNA	CTD-2037K23.2	1.04815
ENSG00000243993.1	chr3:64430157-64431152	lincRNA	RP11-14D22.2	1.0381
CUFF.7604	chr7:48672358-48672404	Intronic_cuffs	CUFF.7604	5.54596
CUFF.2745	chr2:133011911-133013473	Intronic_cuffs	CUFF.2745	4.14307
CUFF.12273	chr12:2248792-2249568	Intronic_cuffs	CUFF.12273	3.91387
CUFF.9331	chr8:128920864-128921262	Intronic_cuffs	CUFF.9331	3.63536
CUFF.8838	chr8:69218463-69218660	Intronic_cuffs	CUFF.8838	3.62831
CUFF.19080	chr22:46482285-46482876	Intronic_cuffs	CUFF.19080	3.47335
CUFF.5295	chr5:6734557-6735180	Intronic_cuffs	CUFF.5295	3.1547
CUFF.7273	chr7:197858-198833	Intronic_cuffs	CUFF.7273	3.11487
CUFF.16140	chr17:33478110-33478362	Intronic_cuffs	CUFF.16140	3.01534
CUFF.7308	chr7:2674236-2675441	Intronic_cuffs	CUFF.7308	2.78931
CUFF.5938	chr5:133465914-133467239	Intronic_cuffs	CUFF.5938	2.67336
CUFF.5469	chr5:38900014-38901025	Intronic_cuffs	CUFF.5469	2.67336
CUFF.11277	chr11:2688080-2689536	Intronic_cuffs	CUFF.11277	2.65997
CUFF.9618	chr9:4041623-4042300	Intronic_cuffs	CUFF.9618	2.65618
CUFF.11424	chr11:19745629-19746347	Intronic_cuffs	CUFF.11424	2.59071
CUFF.9424	chr8:131347109-131347755	Intronic_cuffs	CUFF.9424	2.47895
CUFF.6826	chr6:56405938-56406366	Intronic_cuffs	CUFF.6826	2.47895
CUFF.9519	chr8:144722606-144723133	Intronic_cuffs	CUFF.9519	2.45735
CUFF.9227	chr8:119075445-119075937	Intronic_cuffs	CUFF.9227	2.42336
CUFF.12285	chr12:2293509-2294150	Intronic_cuffs	CUFF.12285	2.39616
CUFF.11430	chr11:19756499-19757092	Intronic_cuffs	CUFF.11430	2.39616
CUFF.2746	chr2:133013589-133013776	Intronic_cuffs	CUFF.2746	2.39616
CUFF.15653	chr16:81902225-81902301	Intronic_cuffs	CUFF.15653	2.38001
CUFF.6866	chr6:73378210-73379031	Intronic_cuffs	CUFF.6866	2.36388
CUFF.11419	chr11:19736940-19737631	Intronic_cuffs	CUFF.11419	2.33697
CUFF.18545	chr20:62585858-62586327	Intronic_cuffs	CUFF.18545	2.33697
CUFF.13536	chr13:93894899-93895736	Intronic_cuffs	CUFF.13536	2.33248
CUFF.12294	chr12:2357336-2357984	Intronic_cuffs	CUFF.12294	2.28342
CUFF.14328	chr14:104175745-104176787	Intronic_cuffs	CUFF.14328	2.27527
CUFF.11278	chr11:2691960-2693702	Intronic_cuffs	CUFF.11278	2.27527
CUFF.12276	chr12:2260042-2260403	Intronic_cuffs	CUFF.12276	2.26184
CUFF.9756	chr9:32431910-32433252	Intronic_cuffs	CUFF.9756	2.26184
CUFF.17452	chr19:34880089-34880481	Intronic_cuffs	CUFF.17452	2.26184
CUFF.17056	chr19:5236498-5236695	Intronic_cuffs	CUFF.17056	2.26184
CUFF.5137	chr4:155350340-155350410	Intronic_cuffs	CUFF.5137	2.24053
CUFF.9769	chr9:33133397-33133803	Intronic_cuffs	CUFF.9769	2.16314
CUFF.9500	chr8:144352766-144353048	Intronic_cuffs	CUFF.9500	2.16314
CUFF.6365	chr6:4805868-4806472	Intronic_cuffs	CUFF.6365	2.16314
CUFF.10842	chr10:79373703-79374196	Intronic_cuffs	CUFF.10842	2.16314
CUFF.6433	chr6:20411087-20411639	Intronic_cuffs	CUFF.6433	2.16082
CUFF.9219	chr8:119063133-119063507	Intronic_cuffs	CUFF.9219	2.07089
CUFF.8343	chr7:156987862-156988426	Intronic_cuffs	CUFF.8343	2.07089
CUFF.6126	chr5:153775036-153775509	Intronic_cuffs	CUFF.6126	2.07089
CUFF.551	chr1:41489981-41490424	Intronic_cuffs	CUFF.551	2.07089
CUFF.9417	chr8:131336228-131336938	Intronic_cuffs	CUFF.9417	2.02733
CUFF.9387	chr8:129079639-129080340	Intronic_cuffs	CUFF.9387	2.02733
CUFF.9328	chr8:128912581-128913586	Intronic_cuffs	CUFF.9328	2.02733
CUFF.5470	chr5:38902307-38902782	Intronic_cuffs	CUFF.5470	2.02733
CUFF.5468	chr5:38892498-38892974	Intronic_cuffs	CUFF.5468	2.02733
CUFF.4831	chr4:77894381-77894880	Intronic_cuffs	CUFF.4831	2.02733
CUFF.17054	chr19:5234344-5234832	Intronic_cuffs	CUFF.17054	2.02733
CUFF.12893	chr12:85562703-85562766	Intronic_cuffs	CUFF.12893	2.00321
CUFF.8528	chr8:23197219-23197410	Intronic_cuffs	CUFF.8528	2.00161
CUFF.7309	chr7:2675703-2676125	Intronic_cuffs	CUFF.7309	2.00161
CUFF.7201	chr6:158981764-158982288	Intronic_cuffs	CUFF.7201	2.00161
CUFF.11421	chr11:19740201-19741038	Intronic_cuffs	CUFF.11421	2.00161
CUFF.18101	chr20:17627251-17627738	Intronic_cuffs	CUFF.18101	2.00161
CUFF.1405	chr1:162706056-162706655	Intronic_cuffs	CUFF.1405	1.98464
CUFF.9327	chr8:128911687-128912250	Intronic_cuffs	CUFF.9327	1.98464
CUFF.2662	chr2:114028856-114030085	Intronic_cuffs	CUFF.2662	1.97259
CUFF.14327	chr14:104160823-104162179	Intronic_cuffs	CUFF.14327	1.9636
CUFF.12289	chr12:2328737-2329585	Intronic_cuffs	CUFF.12289	1.87872
CUFF.9184	chr8:118971086-118972002	Intronic_cuffs	CUFF.9184	1.87307
CUFF.9371	chr8:129049931-129050412	Intronic_cuffs	CUFF.9371	1.86906
CUFF.11276	chr11:2684469-2685774	Intronic_cuffs	CUFF.11276	1.86906
CUFF.10207	chr9:127035399-127035760	Intronic_cuffs	CUFF.10207	1.85636
CUFF.10206	chr9:127029826-127030432	Intronic_cuffs	CUFF.10206	1.85636
CUFF.12272	chr12:2246129-2246502	Intronic_cuffs	CUFF.12272	1.85636
CUFF.7565	chr7:44433418-44433973	Intronic_cuffs	CUFF.7565	1.85636
CUFF.5785	chr5:106987614-106988183	Intronic_cuffs	CUFF.5785	1.85636
CUFF.15624	chr16:75281223-75281659	Intronic_cuffs	CUFF.15624	1.84541
CUFF.8167	chr7:134623964-134624352	Intronic_cuffs	CUFF.8167	1.84541
CUFF.13535	chr13:93894071-93894774	Intronic_cuffs	CUFF.13535	1.82748
CUFF.8127	chr7:130588181-130588718	Intronic_cuffs	CUFF.8127	1.82748
CUFF.5293	chr5:6731722-6732222	Intronic_cuffs	CUFF.5293	1.82748
CUFF.10109	chr9:114400278-114400780	Intronic_cuffs	CUFF.10109	1.82748
CUFF.4080	chr3:126174924-126175522	Intronic_cuffs	CUFF.4080	1.82748
CUFF.17220	chr19:13134676-13134849	Intronic_cuffs	CUFF.17220	1.82748
CUFF.12275	chr12:2257914-2259743	Intronic_cuffs	CUFF.12275	1.80667
CUFF.1407	chr1:162711808-162712444	Intronic_cuffs	CUFF.1407	1.79276
CUFF.9706	chr9:21528245-21528920	Intronic_cuffs	CUFF.9706	1.79276
CUFF.7500	chr7:32559949-32560442	Intronic_cuffs	CUFF.7500	1.79276
CUFF.18236	chr20:33969255-33969608	Intronic_cuffs	CUFF.18236	1.79276
CUFF.9229	chr8:119083899-119084587	Intronic_cuffs	CUFF.9229	1.78789
CUFF.9752	chr9:29212847-29213543	Intronic_cuffs	CUFF.9752	1.75221
CUFF.5467	chr5:38891520-38892368	Intronic_cuffs	CUFF.5467	1.75221
CUFF.5355	chr5:14421755-14422338	Intronic_cuffs	CUFF.5355	1.75221
CUFF.15960	chr17:15853325-15854138	Intronic_cuffs	CUFF.15960	1.75221
CUFF.9543	chr8:145517690-145519201	Intronic_cuffs	CUFF.9543	1.74405
CUFF.8166	chr7:134622415-134623416	Intronic_cuffs	CUFF.8166	1.72765
CUFF.12293	chr12:2353149-2353916	Intronic_cuffs	CUFF.12293	1.72441
CUFF.3758	chr3:52516170-52517191	Intronic_cuffs	CUFF.3758	1.72441
CUFF.18266	chr20:35489975-35490689	Intronic_cuffs	CUFF.18266	1.72441
CUFF.5039	chr4:124028790-124029444	Intronic_cuffs	CUFF.5039	1.69694
CUFF.15495	chr16:65154669-65155263	Intronic_cuffs	CUFF.15495	1.68388
CUFF.9556	chr8:145685006-145685458	Intronic_cuffs	CUFF.9556	1.68388
CUFF.9207	chr8:119037653-119038465	Intronic_cuffs	CUFF.9207	1.68388
CUFF.9167	chr8:118907351-118907844	Intronic_cuffs	CUFF.9167	1.68388
CUFF.8684	chr8:42137651-42138278	Intronic_cuffs	CUFF.8684	1.68388
CUFF.7262	chr6:170673545-170674426	Intronic_cuffs	CUFF.7262	1.68388
CUFF.695	chr1:54045190-54045887	Intronic_cuffs	CUFF.695	1.68388
CUFF.6123	chr5:153619583-153620293	Intronic_cuffs	CUFF.6123	1.68388
CUFF.554	chr1:41509800-41510771	Intronic_cuffs	CUFF.554	1.68388
CUFF.18512	chr20:61566858-61567487	Intronic_cuffs	CUFF.18512	1.68388
CUFF.16952	chr19:1423160-1423666	Intronic_cuffs	CUFF.16952	1.68388
CUFF.11072	chr10:105417069-105418232	Intronic_cuffs	CUFF.11072	1.68193
CUFF.11425	chr11:19748208-19749548	Intronic_cuffs	CUFF.11425	1.68115
CUFF.12290	chr12:2345188-2345962	Intronic_cuffs	CUFF.12290	1.64868
CUFF.9223	chr8:119068554-119069753	Intronic_cuffs	CUFF.9223	1.64868
CUFF.19419	chrX:73472615-73473682	Intronic_cuffs	CUFF.19419	1.63127
CUFF.17055	chr19:5235544-5236498	Intronic_cuffs	CUFF.17055	1.62088
CUFF.13261	chr13:20295487-20296206	Intronic_cuffs	CUFF.13261	1.61926
CUFF.10209	chr9:127047247-127048194	Intronic_cuffs	CUFF.10209	1.61926
CUFF.7266	chr6:170687202-170687938	Intronic_cuffs	CUFF.7266	1.61926
CUFF.6535	chr6:30270365-30270931	Intronic_cuffs	CUFF.6535	1.61926
CUFF.5252	chr5:361756-362480	Intronic_cuffs	CUFF.5252	1.61926
CUFF.4152	chr3:133920247-133920991	Intronic_cuffs	CUFF.4152	1.61926
CUFF.16156	chr17:34157427-34158041	Intronic_cuffs	CUFF.16156	1.61926
CUFF.12282	chr12:2277720-2278394	Intronic_cuffs	CUFF.12282	1.60352
CUFF.11847	chr11:70267029-70267536	Intronic_cuffs	CUFF.11847	1.60352
CUFF.9435	chr8:131360685-131363718	Intronic_cuffs	CUFF.9435	1.60236
CUFF.3818	chr3:61563262-61564776	Intronic_cuffs	CUFF.3818	1.59058
CUFF.7623	chr7:55092399-55093559	Intronic_cuffs	CUFF.7623	1.55208
CUFF.3400	chr3:11199234-11199817	Intronic_cuffs	CUFF.3400	1.55208
CUFF.3673	chr3:48642356-48643151	Intronic_cuffs	CUFF.3673	1.54303
CUFF.9433	chr8:131357634-131358537	Intronic_cuffs	CUFF.9433	1.53864
CUFF.8331	chr7:156465088-156465620	Intronic_cuffs	CUFF.8331	1.53864
CUFF.8128	chr7:130589794-130590663	Intronic_cuffs	CUFF.8128	1.53864
CUFF.6227	chr5:173038959-173039654	Intronic_cuffs	CUFF.6227	1.53864
CUFF.5382	chr5:14490408-14490912	Intronic_cuffs	CUFF.5382	1.53864
CUFF.3405	chr3:11205277-11206088	Intronic_cuffs	CUFF.3405	1.53864
CUFF.3404	chr3:11204772-11205132	Intronic_cuffs	CUFF.3404	1.53864
CUFF.2468	chr2:85550787-85551159	Intronic_cuffs	CUFF.2468	1.53864
CUFF.9225	chr8:119073549-119074249	Intronic_cuffs	CUFF.9225	1.51632
CUFF.8716	chr8:48388207-48388500	Intronic_cuffs	CUFF.8716	1.49978
CUFF.5378	chr5:14458771-14459390	Intronic_cuffs	CUFF.5378	1.49978
CUFF.3907	chr3:98526030-98526371	Intronic_cuffs	CUFF.3907	1.49978
CUFF.2663	chr2:114031081-114031759	Intronic_cuffs	CUFF.2663	1.49978
CUFF.16705	chr18:8794545-8795165	Intronic_cuffs	CUFF.16705	1.49978
CUFF.16447	chr17:57916477-57917109	Intronic_cuffs	CUFF.16447	1.49978
CUFF.12283	chr12:2280368-2281286	Intronic_cuffs	CUFF.12283	1.49198
CUFF.15961	chr17:15854242-15854836	Intronic_cuffs	CUFF.15961	1.49198
CUFF.13661	chr13:108408861-108409389	Intronic_cuffs	CUFF.13661	1.43735
CUFF.12295	chr12:2436258-2436939	Intronic_cuffs	CUFF.12295	1.43735
CUFF.9406	chr8:131138665-131139585	Intronic_cuffs	CUFF.9406	1.43735
CUFF.9341	chr8:128963673-128964031	Intronic_cuffs	CUFF.9341	1.43735
CUFF.9177	chr8:118953332-118953958	Intronic_cuffs	CUFF.9177	1.43735
CUFF.9124	chr8:116551240-116551943	Intronic_cuffs	CUFF.9124	1.43735
CUFF.8129	chr7:130590856-130591351	Intronic_cuffs	CUFF.8129	1.43735
CUFF.4444	chr3:187937015-187937730	Intronic_cuffs	CUFF.4444	1.43735
CUFF.18414	chr20:48553462-48554173	Intronic_cuffs	CUFF.18414	1.43735
CUFF.16827	chr18:44675761-44676411	Intronic_cuffs	CUFF.16827	1.43735
CUFF.16419	chr17:55186569-55187264	Intronic_cuffs	CUFF.16419	1.43735
CUFF.10434	chr9:140107243-140107935	Intronic_cuffs	CUFF.10434	1.43735
CUFF.11431	chr11:19757297-19758712	Intronic_cuffs	CUFF.11431	1.41196
CUFF.12280	chr12:2274855-2275476	Intronic_cuffs	CUFF.12280	1.40668
CUFF.9430	chr8:131354135-131354951	Intronic_cuffs	CUFF.9430	1.40668
CUFF.9243	chr8:119106866-119107540	Intronic_cuffs	CUFF.9243	1.40668
CUFF.5959	chr5:134683817-134684664	Intronic_cuffs	CUFF.5959	1.40668
CUFF.11185	chr10:128930538-128931577	Intronic_cuffs	CUFF.11185	1.40668
CUFF.5352	chr5:14287334-14287777	Intronic_cuffs	CUFF.5352	1.40668
CUFF.11073	chr10:105418893-105420053	Intronic_cuffs	CUFF.11073	1.40668
CUFF.3258	chr2:236404495-236404949	Intronic_cuffs	CUFF.3258	1.40668
CUFF.16752	chr18:21105994-21106464	Intronic_cuffs	CUFF.16752	1.40668
CUFF.15932	chr17:8367048-8367703	Intronic_cuffs	CUFF.15932	1.40668
CUFF.389	chr1:29497638-29498335	Intronic_cuffs	CUFF.389	1.38845
CUFF.13081	chr12:112606170-112606988	Intronic_cuffs	CUFF.13081	1.36777
CUFF.5348	chr5:14222888-14223737	Intronic_cuffs	CUFF.5348	1.36777
CUFF.16004	chr17:17738327-17739203	Intronic_cuffs	CUFF.16004	1.36777
CUFF.6128	chr5:153777026-153777962	Intronic_cuffs	CUFF.6128	1.29593
CUFF.9348	chr8:128998011-128998739	Intronic_cuffs	CUFF.9348	1.29186
CUFF.13682	chr13:108504262-108505078	Intronic_cuffs	CUFF.13682	1.28579
CUFF.12323	chr12:6432403-6433361	Intronic_cuffs	CUFF.12323	1.28579
CUFF.550	chr1:41484886-41485817	Intronic_cuffs	CUFF.550	1.28579
CUFF.2661	chr2:114027366-114028505	Intronic_cuffs	CUFF.2661	1.28579
CUFF.19081	chr22:46495381-46496528	Intronic_cuffs	CUFF.19081	1.28579
CUFF.13572	chr13:94201355-94201936	Intronic_cuffs	CUFF.13572	1.27582
CUFF.13538	chr13:93897744-93898229	Intronic_cuffs	CUFF.13538	1.27582
CUFF.12950	chr12:98897269-98897357	Intronic_cuffs	CUFF.12950	1.27582
CUFF.9423	chr8:131345895-131346389	Intronic_cuffs	CUFF.9423	1.27582
CUFF.9354	chr8:129012468-129012972	Intronic_cuffs	CUFF.9354	1.27582
CUFF.9168	chr8:118909138-118909809	Intronic_cuffs	CUFF.9168	1.27582
CUFF.9121	chr8:116538874-116539693	Intronic_cuffs	CUFF.9121	1.27582
CUFF.8383	chr8:6376295-6376938	Intronic_cuffs	CUFF.8383	1.27582
CUFF.7634	chr7:55148885-55149600	Intronic_cuffs	CUFF.7634	1.27582
CUFF.7629	chr7:55112188-55112905	Intronic_cuffs	CUFF.7629	1.27582
CUFF.11436	chr11:19768925-19769494	Intronic_cuffs	CUFF.11436	1.27582
CUFF.6430	chr6:20406706-20407404	Intronic_cuffs	CUFF.6430	1.27582
CUFF.5939	chr5:133468832-133469368	Intronic_cuffs	CUFF.5939	1.27582
CUFF.3272	chr2:238422132-238422867	Intronic_cuffs	CUFF.3272	1.27582
CUFF.18510	chr20:61558981-61559565	Intronic_cuffs	CUFF.18510	1.27582
CUFF.13542	chr13:93903918-93904444	Intronic_cuffs	CUFF.13542	1.25636
CUFF.9751	chr9:29198032-29198860	Intronic_cuffs	CUFF.9751	1.25636
CUFF.9382	chr8:129073604-129074325	Intronic_cuffs	CUFF.9382	1.25636
CUFF.5673	chr5:79439030-79439277	Intronic_cuffs	CUFF.5673	1.25636
CUFF.3819	chr3:61582484-61583032	Intronic_cuffs	CUFF.3819	1.25636
CUFF.2114	chr2:25052572-25052921	Intronic_cuffs	CUFF.2114	1.25636
CUFF.17374	chr19:22024140-22024576	Intronic_cuffs	CUFF.17374	1.25636
CUFF.15978	chr17:16350349-16350782	Intronic_cuffs	CUFF.15978	1.25636
CUFF.17221	chr19:13192886-13194268	Intronic_cuffs	CUFF.17221	1.25115
CUFF.3398	chr3:11196567-11198455	Intronic_cuffs	CUFF.3398	1.2413
CUFF.14996	chr16:591520-591825	Intronic_cuffs	CUFF.14996	1.20159
CUFF.8263	chr7:148576779-148577527	Intronic_cuffs	CUFF.8263	1.20159
CUFF.6703	chr6:37928837-37929908	Intronic_cuffs	CUFF.6703	1.20159
CUFF.9215	chr8:119054824-119056063	Intronic_cuffs	CUFF.9215	1.20132
CUFF.3817	chr3:61550741-61552004	Intronic_cuffs	CUFF.3817	1.20132
CUFF.15586	chr16:70722281-70723268	Intronic_cuffs	CUFF.15586	1.17425
CUFF.9879	chr9:37939440-37940163	Intronic_cuffs	CUFF.9879	1.17425
CUFF.9245	chr8:119112060-119112709	Intronic_cuffs	CUFF.9245	1.17425
CUFF.11429	chr11:19752600-19753732	Intronic_cuffs	CUFF.11429	1.17425
CUFF.6635	chr6:33665630-33666111	Intronic_cuffs	CUFF.6635	1.17425
CUFF.14692	chr15:66998982-66999625	Intronic_cuffs	CUFF.14692	1.13057
CUFF.14103	chr14:69362382-69362888	Intronic_cuffs	CUFF.14103	1.13057
CUFF.13646	chr13:108327605-108328369	Intronic_cuffs	CUFF.13646	1.13057
CUFF.13640	chr13:108291536-108292054	Intronic_cuffs	CUFF.13640	1.13057
CUFF.13627	chr13:107210915-107211070	Intronic_cuffs	CUFF.13627	1.13057
CUFF.13569	chr13:94068975-94069868	Intronic_cuffs	CUFF.13569	1.13057
CUFF.13566	chr13:94040539-94041250	Intronic_cuffs	CUFF.13566	1.13057
CUFF.9503	chr8:144375619-144376402	Intronic_cuffs	CUFF.9503	1.13057
CUFF.11893	chr11:74559976-74561020	Intronic_cuffs	CUFF.11893	1.13057
CUFF.7495	chr7:32084447-32084914	Intronic_cuffs	CUFF.7495	1.13057
CUFF.7264	chr6:170683719-170684181	Intronic_cuffs	CUFF.7264	1.13057
CUFF.6496	chr6:28193252-28194091	Intronic_cuffs	CUFF.6496	1.13057
CUFF.6271	chr5:176877623-176878119	Intronic_cuffs	CUFF.6271	1.13057
CUFF.5852	chr5:119882447-119883181	Intronic_cuffs	CUFF.5852	1.13057
CUFF.4352	chr3:171800081-171800943	Intronic_cuffs	CUFF.4352	1.13057
CUFF.3403	chr3:11203485-11204136	Intronic_cuffs	CUFF.3403	1.13057
CUFF.243	chr1:19807613-19808150	Intronic_cuffs	CUFF.243	1.13057
CUFF.17451	chr19:34878594-34878992	Intronic_cuffs	CUFF.17451	1.13057
CUFF.17314	chr19:18669182-18669739	Intronic_cuffs	CUFF.17314	1.13057
CUFF.15803	chr17:2598839-2599392	Intronic_cuffs	CUFF.15803	1.13057
CUFF.9557	chr8:145686228-145687563	Intronic_cuffs	CUFF.9557	1.12075
CUFF.12324	chr12:6433895-6435200	Intronic_cuffs	CUFF.12324	1.11614
CUFF.9192	chr8:119007600-119008753	Intronic_cuffs	CUFF.9192	1.08635
CUFF.5291	chr5:6729512-6730888	Intronic_cuffs	CUFF.5291	1.0824
CUFF.9555	chr8:145683796-145684607	Intronic_cuffs	CUFF.9555	1.07848
CUFF.548	chr1:41487984-41489506	Intronic_cuffs	CUFF.548	1.07848
CUFF.14690	chr15:66996519-66997057	Intronic_cuffs	CUFF.14690	1.07072
CUFF.14528	chr15:44182869-44183904	Intronic_cuffs	CUFF.14528	1.07072
CUFF.13364	chr13:33849085-33850023	Intronic_cuffs	CUFF.13364	1.07072
CUFF.5653	chr5:77795372-77796418	Intronic_cuffs	CUFF.5653	1.07072
CUFF.5369	chr5:14445332-14445830	Intronic_cuffs	CUFF.5369	1.07072
CUFF.19406	chrX:73424274-73425442	Intronic_cuffs	CUFF.19406	1.07072
CUFF.15696	chr16:87776120-87776571	Intronic_cuffs	CUFF.15696	1.04815
CUFF.15393	chr16:46723771-46724320	Intronic_cuffs	CUFF.15393	1.04815
CUFF.1534	chr1:179099353-179099798	Intronic_cuffs	CUFF.1534	1.04815
CUFF.13532	chr13:93885946-93886511	Intronic_cuffs	CUFF.13532	1.04815
CUFF.12287	chr12:2321404-2322077	Intronic_cuffs	CUFF.12287	1.04815
CUFF.9627	chr9:4297491-4297925	Intronic_cuffs	CUFF.9627	1.04815
CUFF.9236	chr8:119095575-119096057	Intronic_cuffs	CUFF.9236	1.04815
CUFF.9191	chr8:119005690-119006297	Intronic_cuffs	CUFF.9191	1.04815
CUFF.7635	chr7:55151979-55152621	Intronic_cuffs	CUFF.7635	1.04815
CUFF.5356	chr5:14423143-14423694	Intronic_cuffs	CUFF.5356	1.04815
CUFF.4247	chr3:150130253-150131075	Intronic_cuffs	CUFF.4247	1.04815
CUFF.3824	chr3:61850437-61851115	Intronic_cuffs	CUFF.3824	1.04815
CUFF.17114	chr19:8658746-8659559	Intronic_cuffs	CUFF.17114	1.04815
CUFF.13562	chr13:94025068-94026140	Intronic_cuffs	CUFF.13562	1.0357
CUFF.9195	chr8:119020935-119022375	Intronic_cuffs	CUFF.9195	1.0357
CUFF.17391	chr19:24185661-24185934	Intergenic_cuffs	CUFF.17391	6.30097
CUFF.6235	chr5:174541733-174542144	Intergenic_cuffs	CUFF.6235	5.50975
CUFF.315	chr1:25483504-25483602	Intergenic_cuffs	CUFF.315	4.66166
CUFF.18595	chr21:27228081-27228157	Intergenic_cuffs	CUFF.18595	4.51874
CUFF.19756	chrY:10035221-10036698	Intergenic_cuffs	CUFF.19756	4.42671
CUFF.2747	chr2:133036903-133037563	Intergenic_cuffs	CUFF.2747	4.4051
CUFF.17390	chr19:24184357-24185019	Intergenic_cuffs	CUFF.17390	4.24264
CUFF.2674	chr2:117770018-117770075	Intergenic_cuffs	CUFF.2674	4.1656
CUFF.17377	chr19:22877616-22877702	Intergenic_cuffs	CUFF.17377	4.1656
CUFF.367	chr1:28242605-28242657	Intergenic_cuffs	CUFF.367	4.08123
CUFF.950	chr1:108113061-108113192	Intergenic_cuffs	CUFF.950	4.06568
CUFF.8781	chr8:58118268-58118641	Intergenic_cuffs	CUFF.8781	4.01151
CUFF.3953	chr3:108250300-108250370	Intergenic_cuffs	CUFF.3953	3.80645
CUFF.17604	chr19:42777837-42778172	Intergenic_cuffs	CUFF.17604	3.63718
CUFF.15386	chr16:33962500-33964322	Intergenic_cuffs	CUFF.15386	3.61168
CUFF.18557	chr21:9825437-9827586	Intergenic_cuffs	CUFF.18557	3.59648
CUFF.16286	chr17:41381799-41382460	Intergenic_cuffs	CUFF.16286	3.47335
CUFF.8783	chr8:58127535-58128396	Intergenic_cuffs	CUFF.8783	3.46843
CUFF.8782	chr8:58122192-58122753	Intergenic_cuffs	CUFF.8782	3.46843
CUFF.6298	chr5:178395130-178395917	Intergenic_cuffs	CUFF.6298	3.45773
CUFF.5578	chr5:65425181-65425230	Intergenic_cuffs	CUFF.5578	3.41659
CUFF.2469	chr2:85568575-85568863	Intergenic_cuffs	CUFF.2469	3.22729
CUFF.15101	chr16:3207320-3207484	Intergenic_cuffs	CUFF.15101	3.03388
CUFF.17389	chr19:24183606-24183772	Intergenic_cuffs	CUFF.17389	2.90342
CUFF.17392	chr19:24186123-24186210	Intergenic_cuffs	CUFF.17392	2.8007
CUFF.16288	chr17:41466055-41466398	Intergenic_cuffs	CUFF.16288	2.73194
CUFF.17388	chr19:24183059-24183441	Intergenic_cuffs	CUFF.17388	2.71313
CUFF.19755	chrY:10034889-10035115	Intergenic_cuffs	CUFF.19755	2.62028
CUFF.12854	chr12:75347323-75347392	Intergenic_cuffs	CUFF.12854	2.59619
CUFF.6645	chr6:34251244-34253876	Intergenic_cuffs	CUFF.6645	2.45735
CUFF.12440	chr12:14653145-14653557	Intergenic_cuffs	CUFF.12440	2.42336
CUFF.8138	chr7:130620681-130621204	Intergenic_cuffs	CUFF.8138	2.42336
CUFF.9462	chr8:136786011-136786075	Intergenic_cuffs	CUFF.9462	2.36388
CUFF.19078	chr22:46470767-46472041	Intergenic_cuffs	CUFF.19078	2.32764
CUFF.2351	chr2:65103096-65103154	Intergenic_cuffs	CUFF.2351	2.27434
CUFF.9606	chr9:2768258-2769717	Intergenic_cuffs	CUFF.9606	2.26184
CUFF.18038	chr20:3850537-3851263	Intergenic_cuffs	CUFF.18038	2.16373
CUFF.18537	chr20:62494635-62495159	Intergenic_cuffs	CUFF.18537	2.11659
CUFF.5392	chr5:16663832-16664538	Intergenic_cuffs	CUFF.5392	2.07089
CUFF.16019	chr17:18173436-18174177	Intergenic_cuffs	CUFF.16019	2.07089
CUFF.17015	chr19:3465481-3466182	Intergenic_cuffs	CUFF.17015	2.0602
CUFF.544	chr1:41480015-41480721	Intergenic_cuffs	CUFF.544	1.9636
CUFF.9603	chr9:2745332-2747944	Intergenic_cuffs	CUFF.9603	1.95664
CUFF.17413	chr19:28253443-28254415	Intergenic_cuffs	CUFF.17413	1.84541
CUFF.8079	chr7:127733886-127734352	Intergenic_cuffs	CUFF.8079	1.82748
CUFF.10188	chr9:125089029-125089714	Intergenic_cuffs	CUFF.10188	1.79276
CUFF.17405	chr19:24253256-24253771	Intergenic_cuffs	CUFF.17405	1.79276
CUFF.11778	chr11:66115586-66115672	Intergenic_cuffs	CUFF.11778	1.69694
CUFF.9485	chr8:142403262-142404056	Intergenic_cuffs	CUFF.9485	1.68388
CUFF.17961	chr19:58918800-58919318	Intergenic_cuffs	CUFF.17961	1.68388
CUFF.17415	chr19:28257823-28259799	Intergenic_cuffs	CUFF.17415	1.65875
CUFF.10596	chr10:29713234-29714701	Intergenic_cuffs	CUFF.10596	1.65875
CUFF.8635	chr8:37918719-37919197	Intergenic_cuffs	CUFF.8635	1.64868
CUFF.5576	chr5:65387504-65387883	Intergenic_cuffs	CUFF.5576	1.61926
CUFF.5272	chr5:1797653-1798149	Intergenic_cuffs	CUFF.5272	1.61926
CUFF.17016	chr19:3466285-3467758	Intergenic_cuffs	CUFF.17016	1.55921
CUFF.14048	chr14:61107993-61109542	Intergenic_cuffs	CUFF.14048	1.53864
CUFF.8086	chr7:127948370-127948762	Intergenic_cuffs	CUFF.8086	1.53864
CUFF.2377	chr2:69690946-69692111	Intergenic_cuffs	CUFF.2377	1.53864
CUFF.6773	chr6:44068012-44068591	Intergenic_cuffs	CUFF.6773	1.49978
CUFF.10946	chr10:96365489-96365978	Intergenic_cuffs	CUFF.10946	1.49978
CUFF.9315	chr8:128809567-128809937	Intergenic_cuffs	CUFF.9315	1.49198
CUFF.15884	chr17:7308372-7308765	Intergenic_cuffs	CUFF.15884	1.49198
CUFF.18039	chr20:3851804-3854016	Intergenic_cuffs	CUFF.18039	1.46602
CUFF.9314	chr8:128808528-128809100	Intergenic_cuffs	CUFF.9314	1.43735
CUFF.9160	chr8:118760287-118761082	Intergenic_cuffs	CUFF.9160	1.40668
CUFF.19079	chr22:46479812-46480742	Intergenic_cuffs	CUFF.19079	1.37637
CUFF.13442	chr13:48867405-48868077	Intergenic_cuffs	CUFF.13442	1.28579
CUFF.17771	chr19:51298744-51299669	Intergenic_cuffs	CUFF.17771	1.28579
CUFF.11008	chr10:102311445-102311760	Intergenic_cuffs	CUFF.11008	1.27582
CUFF.13031	chr12:109031646-109033450	Intergenic_cuffs	CUFF.13031	1.21975
CUFF.10968	chr10:98745927-98746712	Intergenic_cuffs	CUFF.10968	1.21975
CUFF.17010	chr19:3122447-3123978	Intergenic_cuffs	CUFF.17010	1.21975
CUFF.1448	chr1:168170535-168171168	Intergenic_cuffs	CUFF.1448	1.20159
CUFF.12725	chr12:56584143-56584229	Intergenic_cuffs	CUFF.12725	1.20159
CUFF.12096	chr11:114233999-114235280	Intergenic_cuffs	CUFF.12096	1.20159
CUFF.6487	chr6:27560594-27560677	Intergenic_cuffs	CUFF.6487	1.20159
CUFF.17873	chr19:55734078-55734442	Intergenic_cuffs	CUFF.17873	1.20159
CUFF.4645	chr4:17630015-17630396	Intergenic_cuffs	CUFF.4645	1.17425
CUFF.10329	chr9:133768224-133770243	Intergenic_cuffs	CUFF.10329	1.1702
CUFF.9528	chr8:144912789-144913687	Intergenic_cuffs	CUFF.9528	1.13057
CUFF.8592	chr8:28920734-28921285	Intergenic_cuffs	CUFF.8592	1.13057
CUFF.10552	chr10:17776565-17777510	Intergenic_cuffs	CUFF.10552	1.11614
CUFF.17403	chr19:24245937-24246351	Intergenic_cuffs	CUFF.17403	1.07072
CUFF.12092	chr11:114189856-114193772	Intergenic_cuffs	CUFF.12092	1.06722
CUFF.12599	chr12:49320995-49321570	Intergenic_cuffs	CUFF.12599	1.04815
CUFF.2711	chr2:128223691-128224038	Intergenic_cuffs	CUFF.2711	1.04815
CUFF.17906	chr19:57815574-57816279	Intergenic_cuffs	CUFF.17906	1.04815
CUFF.17431	chr19:33368188-33368572	Intergenic_cuffs	CUFF.17431	1.04815
CUFF.8589	chr8:28916929-28917506	Intergenic_cuffs	CUFF.8589	1.0357
CUFF.18204	chr20:32672022-32672836	Intergenic_cuffs	CUFF.18204	1.0357
CUFF.9048	chr8:104336575-104337846	Exonic_Intronic_cuffs	CUFF.9048	3.41659
CUFF.784	chr1:72740234-72740838	Exonic_Intronic_cuffs	CUFF.784	2.45735
CUFF.982	chr1:110148426-110149120	Exonic_Intronic_cuffs	CUFF.982	2.34505
CUFF.8308	chr7:151198963-151200549	Exonic_Intronic_cuffs	CUFF.8308	2.16082
CUFF.14064	chr14:64701403-64702334	Exonic_Intronic_cuffs	CUFF.14064	1.79276
CUFF.546	chr1:41482708-41484288	Exonic_Intronic_cuffs	CUFF.546	1.72441
CUFF.10307	chr9:132396882-132398385	Exonic_Intronic_cuffs	CUFF.10307	1.60352
CUFF.15727	chr16:89363511-89363934	Exonic_Intronic_cuffs	CUFF.15727	1.53864
CUFF.14077	chr14:65415129-65416006	Exonic_Intronic_cuffs	CUFF.14077	1.53864
CUFF.5167	chr4:164853677-164854334	Exonic_Intronic_cuffs	CUFF.5167	1.49978
CUFF.4648	chr4:17635007-17635812	Exonic_Intronic_cuffs	CUFF.4648	1.49978
CUFF.7479	chr7:30694846-30696029	Exonic_Intronic_cuffs	CUFF.7479	1.40668
CUFF.4221	chr3:147111778-147113715	Exonic_Intronic_cuffs	CUFF.4221	1.25115
CUFF.6299	chr5:178417784-178418585	Exonic_Intronic_cuffs	CUFF.6299	1.20159
CUFF.7299	chr7:2288997-2289959	Exonic_Intronic_cuffs	CUFF.7299	1.13057
CUFF.17957	chr19:58865350-58867250	Exonic_Intronic_cuffs	CUFF.17957	1.13057
CUFF.6656	chr6:35205584-35207016	Exonic_Intronic_cuffs	CUFF.6656	1.04815
