# Supplementary material for: MEG3 long noncoding RNA regulates the TGF-β pathway genes through formation of RNA–DNA triplex structures
Source: Nat Commun. 2015 Jul 24;6:7743. doi: 10.1038/ncomms8743 (PMC4525211; doi:10.1038/ncomms8743)
Supplement: Supplementary Data 2 — List of the annotated and non-annotated lncRNAs enriched in EZH2 [file ncomms8743-s3.xls]

## Sheet: Sheet1
LncRNAs Enriched in EZH2
GeneID	Location	Class	GeneSymbol	logFC
ENSG00000259660.1	chr15:102291234-102334505	processed_transcript	CTD-2611K5.6	5.56932
ENSG00000224865.2	chr7:131594978-131633712	processed_transcript	AC009518.5	5.28655
ENSG00000261080.1	chr6:45541082-45544507	processed_transcript	RP1-166H4.2	5.12124
ENSG00000251396.2	chr8:61297146-61429354	processed_transcript	RP11-163N6.2	4.9345
ENSG00000261193.1	chr16:88112766-88120989	processed_transcript	RP11-863P13.5	4.46782
ENSG00000242759.1	chr3:106555657-106959488	processed_transcript	RP11-280F2.2	4.46782
ENSG00000235652.1	chr6:146136376-146204575	processed_transcript	RP11-545I5.3	4.46782
ENSG00000183535.5	chr21:46839630-46844985	processed_transcript	COL18A1-AS1	4.30622
ENSG00000245522.2	chr11:9776316-9781080	processed_transcript	RP11-540A21.2	4.1621
ENSG00000233817.1	chr9:116381507-116384914	processed_transcript	RP11-168K11.3	4.1621
ENSG00000228043.1	chr2:139175853-139259268	processed_transcript	AC097721.2	4.1621
ENSG00000225511.1	chr9:94903579-94921890	processed_transcript	LINC00475	4.1621
ENSG00000225484.2	chr10:81563812-81586350	processed_transcript	RP11-773D16.1	4.1621
ENSG00000223653.1	chr1:85742397-85913807	processed_transcript	RP11-131L23.1	4.1621
ENSG00000231121.2	chr12:77718420-77966055	processed_transcript	RP1-34H18.1	4.00575
ENSG00000260337.1	chr15:93135808-93139692	processed_transcript	RP11-386M24.6	3.77368
ENSG00000259508.1	chr14:103236376-103241128	processed_transcript	RP11-661D19.3	3.77368
ENSG00000257671.1	chr12:52638831-52641232	processed_transcript	RP3-416H24.1	3.77368
ENSG00000238184.1	chr11:2349978-2399222	processed_transcript	AC129929.5	3.77368
ENSG00000233694.1	chr2:64834108-64843616	processed_transcript	AC007365.1	3.77368
ENSG00000232860.2	chr1:183430008-183441400	processed_transcript	RP11-74N20.1	3.77368
ENSG00000228925.1	chr2:47126413-47135817	processed_transcript	AC016722.4	3.77368
ENSG00000227117.2	chr22:30404730-30476469	processed_transcript	CTA-85E5.10	3.77368
ENSG00000224897.2	chr7:124569926-124819369	processed_transcript	RP11-3B12.1	3.77368
ENSG00000224376.1	chr2:232253686-232259702	processed_transcript	AC017104.6	3.77368
ENSG00000247317.3	chr8:144063154-144099854	processed_transcript	RP11-273G15.2	3.54345
ENSG00000248603.1	chr22:31497861-31500743	processed_transcript	RP3-412A9.10	3.51952
ENSG00000203499.6	chr8:144816309-144828507	processed_transcript	RP11-429J17.6	3.43012
ENSG00000260884.1	chr16:74347234-74349532	processed_transcript	AC009120.5	3.30712
ENSG00000258102.1	chr12:116985910-116992186	processed_transcript	RP11-809C9.2	3.24052
ENSG00000254872.1	chr11:1049879-1055749	processed_transcript	RP13-870H17.3	3.24052
ENSG00000248692.1	chr4:62937469-63031272	processed_transcript	RP11-84A1.3	3.24052
ENSG00000244439.1	chrX:119745183-119754929	processed_transcript	RP4-655L22.2	3.24052
ENSG00000240825.1	chr9:34979684-34982541	processed_transcript	RP11-392A14.7	3.24052
ENSG00000237914.1	chr20:1614153-1629118	processed_transcript	RP11-77C3.3	3.24052
ENSG00000234554.1	chr6:134081322-134167089	processed_transcript	RP3-323P13.2	3.24052
ENSG00000233006.1	chr5:131646977-131705608	processed_transcript	AC034220.3	3.24052
ENSG00000231728.1	chrX:103172004-103174131	processed_transcript	LL0XNC01-116E7.2	3.24052
ENSG00000228322.1	chr9:4299389-4306046	processed_transcript	RP11-358M14.2	3.24052
ENSG00000227486.1	chrX:55934555-56041606	processed_transcript	RP13-188A5.1	3.24052
ENSG00000226803.1	chr6:56979708-57037194	processed_transcript	RP11-203B9.4	3.24052
ENSG00000226053.1	chr1:98676302-98738214	processed_transcript	RP5-1070A16.1	3.24052
ENSG00000223797.1	chr3:40355292-40494820	processed_transcript	ENTPD3-AS1	3.24052
ENSG00000189229.10	chr3:6532165-6777816	processed_transcript	AC069277.2	3.24052
ENSG00000180712.3	chr4:185261908-185275130	processed_transcript	RP11-290F5.2	3.24052
ENSG00000248381.1	chr10:118609093-118616135	processed_transcript	RP11-539I5.2	3.02435
ENSG00000230825.1	chr7:7294784-7317410	processed_transcript	AC005532.5	3.02435
ENSG00000247853.2	chr12:6687787-6693905	processed_transcript	SCARNA11	2.85904
ENSG00000197558.7	chr7:149473130-149531068	processed_transcript	SSPO	2.85637
ENSG00000188693.7	chr7:91763917-91810039	processed_transcript	CTB-161K23.1	2.85637
ENSG00000248341.1	chr2:113089718-113091836	processed_transcript	AC115115.2	2.83112
ENSG00000259794.1	chr1:45190178-45191263	processed_transcript	RP4-678E16.4	2.63665
ENSG00000241472.1	chr3:62247497-62355005	processed_transcript	RP11-204J18.3	2.45776
ENSG00000228784.1	chr2:20068620-20084808	processed_transcript	AC013400.2	2.45776
ENSG00000261592.1	chr16:87430309-87433901	processed_transcript	RP11-178L8.3	2.38562
ENSG00000259999.1	chr16:75355787-75358946	processed_transcript	RP11-252K23.1	2.38562
ENSG00000259964.1	chr15:71439988-71481381	processed_transcript	RP11-673C5.2	2.38562
ENSG00000258380.1	chr14:89866338-89875813	processed_transcript	RP11-33N16.2	2.38562
ENSG00000258279.1	chr12:52604713-52615812	processed_transcript	LOC283404	2.38562
ENSG00000258242.1	chr22:46409485-46411378	processed_transcript	CITF22-92A6.1	2.38562
ENSG00000258086.1	chr12:54747575-54860769	processed_transcript	RP11-753H16.5	2.38562
ENSG00000257550.1	chr12:53907767-53911392	processed_transcript	RP11-793H13.3	2.38562
ENSG00000257137.1	chr12:52599367-52604639	processed_transcript	RP11-845M18.3	2.38562
ENSG00000253279.1	chr8:29779028-29811240	processed_transcript	RP11-94H18.3	2.38562
ENSG00000250608.1	chr3:131043935-131100319	processed_transcript	RP11-933H2.4	2.38562
ENSG00000249375.2	chr8:128698587-128746213	processed_transcript	RP11-1136L8.1	2.38562
ENSG00000246523.2	chr11:86666753-86712001	processed_transcript	RP11-736K20.6	2.38562
ENSG00000245685.2	chr4:190701489-190861426	processed_transcript	AF146191.4	2.38562
ENSG00000237940.2	chr2:242912833-242919427	processed_transcript	AC093642.3	2.38562
ENSG00000237390.1	chr1:156358017-156365401	processed_transcript	RP11-139I14.2	2.38562
ENSG00000235927.1	chr1:78347032-78355224	processed_transcript	NEXN-AS1	2.38562
ENSG00000235560.3	chr16:30546072-30548465	processed_transcript	AC002310.12	2.38562
ENSG00000235387.1	chr9:35909479-35911683	processed_transcript	RP11-327L3.1	2.38562
ENSG00000235142.1	chr6:107165326-107235354	processed_transcript	RP1-60O19.1	2.38562
ENSG00000233058.1	chr3:194208182-194239008	processed_transcript	AC046143.7	2.38562
ENSG00000232233.1	chr3:186528668-186543310	processed_transcript	RP11-573D15.2	2.38562
ENSG00000231453.1	chr2:175190754-175195371	processed_transcript	AC018470.4	2.38562
ENSG00000231172.1	chr2:75767864-75769832	processed_transcript	AC007099.1	2.38562
ENSG00000230850.2	chr1:143119060-143233417	processed_transcript	BX571672.1	2.38562
ENSG00000230212.2	chr21:37441939-37498938	processed_transcript	AP000688.14	2.38562
ENSG00000229267.1	chr2:215825115-215826786	processed_transcript	AC072062.1	2.38562
ENSG00000229153.1	chr7:143104905-143220542	processed_transcript	AC092214.10	2.38562
ENSG00000227769.2	chr2:215887269-215903765	processed_transcript	AC072062.3	2.38562
ENSG00000227082.1	chr1:121138613-121204983	processed_transcript	AL592494.5	2.38562
ENSG00000226891.1	chr1:65437907-65468159	processed_transcript	RP11-182I10.3	2.38562
ENSG00000226786.1	chr6:19535174-19640814	processed_transcript	RP1-167F1.2	2.38562
ENSG00000226258.2	chr3:6673375-6847136	processed_transcript	GRM7-AS3	2.38562
ENSG00000224596.1	chr10:80703084-80828817	processed_transcript	RP11-202P11.1	2.38562
ENSG00000224223.1	chr7:54624662-54639419	processed_transcript	GS1-18A18.1	2.38562
ENSG00000204666.3	chr19:50553845-50570050	processed_transcript	CTD-2126E3.1	2.38562
ENSG00000203395.2	chr2:68588345-68592716	processed_transcript	AC015969.3	2.38562
ENSG00000198221.6	chr6:168224555-168227466	processed_transcript	C6orf124	2.38562
ENSG00000181798.2	chr2:232373136-232379050	processed_transcript	LINC00471	2.38562
ENSG00000251022.1	chr4:83814638-83822113	processed_transcript	RP11-163O17.1	2.24919
ENSG00000225092.1	chr6:7183315-7185520	processed_transcript	RP11-405O10.2	2.23497
ENSG00000242357.1	chr10:709497-712562	processed_transcript	RP11-809C18.1	2.22082
ENSG00000237188.1	chr1:146644805-146646726	processed_transcript	RP11-337C18.8	2.20563
ENSG00000235257.2	chr3:37795179-37903271	processed_transcript	AC093415.2	2.20563
ENSG00000233930.3	chr11:1592582-1620414	processed_transcript	RP13-25N22.1	2.20563
ENSG00000239407.1	chrX:102139341-102161086	processed_transcript	LL0XNC01-237H1.2	2.15806
ENSG00000232184.1	chr1:243866158-243904123	processed_transcript	RP11-370K11.1	2.14595
ENSG00000232729.1	chr7:74103390-74143187	processed_transcript	AC083884.8	2.04564
ENSG00000223764.1	chr1:852249-855072	processed_transcript	RP11-54O7.3	1.99173
ENSG00000230417.4	chr10:80008496-80434724	processed_transcript	RP11-90J7.3	1.93803
ENSG00000227398.2	chr3:47205986-47285546	processed_transcript	RP11-447D11.2	1.93803
ENSG00000215447.3	chr21:46707966-46711653	processed_transcript	BX322557.10	1.93803
ENSG00000243698.1	chr10:75570441-75571556	processed_transcript	RP11-574K11.18	1.91101
ENSG00000244998.1	chr8:142400038-142402674	processed_transcript	CTD-3064M3.4	1.89991
ENSG00000237413.1	chr1:78695282-78835149	processed_transcript	RP11-183M13.1	1.89991
ENSG00000233332.1	chr1:234348351-234350834	processed_transcript	RP4-799P18.2	1.89991
ENSG00000253837.1	chr8:23193683-23223638	processed_transcript	RP11-177H13.2	1.86059
ENSG00000242797.1	chr3:52322595-52333083	processed_transcript	GLYCTK-AS1	1.8311
ENSG00000233202.1	chr7:2804241-2815134	processed_transcript	AC006028.10	1.80544
ENSG00000240875.1	chr3:156465134-156534851	processed_transcript	RP11-392A22.2	1.80356
ENSG00000261008.1	chr16:72317207-72698908	processed_transcript	AC004158.2	1.77944
ENSG00000233559.1	chr7:130538478-130613408	processed_transcript	AC016831.7	1.77944
ENSG00000250903.2	chr6:2245981-2413825	processed_transcript	RP1-80B9.2	1.75531
ENSG00000230454.1	chr3:50297734-50300790	processed_transcript	U73166.2	1.61471
ENSG00000259778.1	chr16:48389596-48396648	processed_transcript	AC141846.4-001	1.56666
ENSG00000233513.1	chr6:85397068-85398465	processed_transcript	RP11-132M7.1	1.56648
ENSG00000232907.2	chr20:35136562-35201794	processed_transcript	RP5-977B1.7	1.55239
ENSG00000232593.1	chrX:53123338-53171889	processed_transcript	RP11-258C19.5	1.52849
ENSG00000160695.8	chr11:118938402-118952688	processed_transcript	VPS11	1.52775
ENSG00000214548.8	chr14:101245746-101327368	processed_transcript	MEG3	1.5233
ENSG00000251432.2	chr4:129213905-129440549	processed_transcript	RP11-420A23.1	1.51149
ENSG00000237548.1	chr9:124646914-124725998	processed_transcript	C9orf148	1.51149
ENSG00000236830.1	chr21:37504064-37528605	processed_transcript	AP000689.8	1.51149
ENSG00000231160.3	chr4:38614321-38666504	processed_transcript	RP11-617D20.1	1.51149
ENSG00000224973.1	chr22:34120999-34146830	processed_transcript	CTA-282F2.3	1.51149
ENSG00000224490.1	chr2:166790366-166806401	processed_transcript	AC010127.5	1.51149
ENSG00000244675.1	chr3:194217052-194222232	processed_transcript	AC108676.1	1.47441
ENSG00000239775.1	chr7:44104506-44105678	processed_transcript	AC017116.11	1.43229
ENSG00000236859.1	chr2:122407225-122485784	processed_transcript	AC018737.1	1.41792
ENSG00000244619.1	chr1:145541592-145542229	processed_transcript	RP11-315I20.3	1.40323
ENSG00000255910.1	chr12:19928384-20162871	processed_transcript	RP11-405A12.2	1.3714
ENSG00000260630.1	chr16:88729705-88753594	processed_transcript	RP5-1142A6.3	1.36442
ENSG00000234773.1	chr19:12305829-12348582	processed_transcript	CTD-2666L21.1	1.36442
ENSG00000213963.2	chr2:178148235-178257419	processed_transcript	AC074286.1	1.32636
ENSG00000245573.3	chr11:27528384-27719721	processed_transcript	BDNF-AS1	1.31479
ENSG00000239665.1	chr10:13629005-13697929	processed_transcript	RP11-295P9.3	1.31244
ENSG00000152487.5	chr10:18940194-18948196	processed_transcript	RP11-139J15.2	1.27694
ENSG00000178814.11	chr8:145106166-145118735	processed_transcript	OPLAH	1.26969
ENSG00000089336.6	chr19:36103664-36116251	processed_transcript	AC002115.6	1.14876
ENSG00000251136.2	chr8:90621628-90769955	processed_transcript	RP11-37B2.1	1.14593
ENSG00000206337.6	chr6:31368478-31445283	processed_transcript	HCP5	1.13708
ENSG00000255031.1	chr11:67818206-67821229	processed_transcript	RP11-802E16.3	1.12148
ENSG00000231789.1	chr1:9739857-9747632	processed_transcript	RP11-558F24.4	1.08866
ENSG00000261105.1	chr13:76178835-76210130	processed_transcript	RP11-173B14.5	1.0587
ENSG00000230091.1	chr10:81806615-81838668	processed_transcript	RP11-369J21.5	1.0587
ENSG00000229589.1	chr3:38492517-38496311	processed_transcript	RP11-216F19.1	1.0587
ENSG00000227543.2	chr17:26925807-26944393	processed_transcript	SPAG5-AS1	1.04844
ENSG00000240498.1	chr9:21994789-22121096	processed_transcript	CDKN2B-AS	1.02807
ENSG00000249719.1	chr6:88360647-88362932	processed_transcript	RP3-486L4.3	1.01283
ENSG00000231683.2	chr6:53426086-53481969	processed_transcript	RP1-27K12.2	1.00825
ENSG00000205424.1	chr21:47247874-47256333	antisense	AL592528.1	6.41808
ENSG00000253591.1	chr5:170066161-170108441	antisense	CTC-265N9.1	5.56932
ENSG00000228832.1	chr10:33608519-33609590	antisense	RP11-90B22.2	5.56932
ENSG00000223442.1	chr5:131966280-131999964	antisense	AC004041.2	5.56932
ENSG00000250451.1	chr12:54392805-54393794	antisense	AC012531.17	5.28655
ENSG00000237009.2	chr9:3898641-3901248	antisense	GLIS3-AS1	5.28655
ENSG00000237036.2	chr10:31596657-31608810	antisense	ZEB1-AS1	5.12124
ENSG00000232998.1	chr9:79791671-79792910	antisense	RP11-470P4.2	5.12124
ENSG00000232684.1	chr13:113399762-113409007	antisense	ATP11A-AS1	4.9345
ENSG00000261124.1	chr16:31076815-31080567	antisense	AC135050.5	4.71995
ENSG00000258730.1	chr14:93533796-93538497	antisense	ITPK1-AS1	4.71995
ENSG00000257953.1	chr12:58230874-58236528	antisense	RP11-620J15.1	4.71995
ENSG00000232352.1	chr3:50304072-50304803	antisense	U73167.7	4.71995
ENSG00000254739.1	chr11:528906-529659	antisense	RP13-46H24.1	4.46782
ENSG00000250326.1	chr4:143854347-144106014	antisense	RP11-284M14.1	4.46782
ENSG00000231730.1	chr1:52259720-52264173	antisense	RP4-657D16.3	4.46782
ENSG00000259515.1	chr14:103399910-103403514	antisense	RP11-365N19.2	4.29185
ENSG00000238133.2	chr2:174031173-174146764	antisense	MLK7-AS1	4.22547
ENSG00000257494.1	chr12:112694603-112696895	antisense	RP3-521E19.2	4.1621
ENSG00000255539.1	chr11:70170976-70173315	antisense	CTA-797E19.2	4.1621
ENSG00000253347.1	chr17:45486687-45500892	antisense	CTD-2026D20.2	4.1621
ENSG00000251171.1	chr4:170122944-170141500	antisense	RP11-327O17.2	4.1621
ENSG00000249825.1	chr5:79348196-79379477	antisense	CTD-2201I18.1	4.1621
ENSG00000244513.1	chr3:69063271-69097812	antisense	CTD-2013N24.2	4.1621
ENSG00000237463.1	chr1:165446077-165551392	antisense	RP11-280O1.2	4.1621
ENSG00000234921.1	chr9:126793902-126794803	antisense	RP11-85O21.5	4.1621
ENSG00000233635.1	chr17:61271290-61275146	antisense	AC037445.1	4.1621
ENSG00000232828.1	chrX:48557353-48595570	antisense	AF196970.3	4.1621
ENSG00000231903.1	chr2:203043382-203044114	antisense	AC079354.5	4.1621
ENSG00000231638.1	chr7:43548326-43562141	antisense	AC011738.4	4.1621
ENSG00000230733.2	chr7:5515434-5519442	antisense	AC092171.4	4.1621
ENSG00000204832.5	chr10:17428934-17455502	antisense	RP11-414K1.3	4.1621
ENSG00000261744.1	chr16:88579367-88597461	antisense	RP11-21B21.4	3.77368
ENSG00000260793.1	chr17:42299282-42301078	antisense	RP5-882C2.2	3.77368
ENSG00000259725.1	chr16:54971697-54972583	antisense	CTD-3032H12.1	3.77368
ENSG00000259521.1	chr15:41309004-41320091	antisense	RP11-540O11.4	3.77368
ENSG00000259481.1	chr15:61473447-61488137	antisense	RP11-39M21.1	3.77368
ENSG00000259356.1	chr15:100666310-100669948	antisense	RP11-90E5.1	3.77368
ENSG00000259314.1	chr15:91147456-91157790	antisense	CTD-3065B20.3	3.77368
ENSG00000254964.1	chr11:62373632-62373877	antisense	RP11-831H9.3	3.77368
ENSG00000254461.1	chr11:66027037-66029305	antisense	RP11-755F10.3	3.77368
ENSG00000254246.1	chr5:156531798-156541911	antisense	CTB-120L21.1	3.77368
ENSG00000253649.1	chr8:10340387-10405095	antisense	RP11-981G7.4	3.77368
ENSG00000251675.1	chr5:79424183-79439706	antisense	CTC-458I2.2	3.77368
ENSG00000251274.1	chr5:124068939-124069465	antisense	RP11-436H11.4	3.77368
ENSG00000251260.1	chr4:85724410-85731544	antisense	WDFY3-AS1	3.77368
ENSG00000250106.1	chr5:10627371-10628337	antisense	ANKRD33B-AS1	3.77368
ENSG00000249635.1	chr4:106924473-106943635	antisense	RP11-710F7.3	3.77368
ENSG00000248152.1	chr4:113900745-113993118	antisense	RP11-650J17.1	3.77368
ENSG00000242428.1	chr3:58810162-59004819	antisense	RP11-147N17.1	3.77368
ENSG00000242385.1	chr3:116640277-116651085	antisense	LSAMP-AS4	3.77368
ENSG00000241560.1	chr3:114070657-114107825	antisense	ZBTB20-AS1	3.77368
ENSG00000239446.1	chr22:30107808-30115703	antisense	RP1-76B20.12	3.77368
ENSG00000237243.1	chr7:137638093-137642712	antisense	AC022173.2	3.77368
ENSG00000236795.1	chr7:146778025-146794701	antisense	AC006004.1	3.77368
ENSG00000236051.1	chr13:77649648-77661911	antisense	MYCBP2-AS1	3.77368
ENSG00000235890.1	chr21:45926689-45935738	antisense	TSPEAR-AS1	3.77368
ENSG00000235777.1	chr1:98262476-98263622	antisense	DPYD-AS2	3.77368
ENSG00000234848.1	chr19:12561748-12571519	antisense	CTD-3105H18.7	3.77368
ENSG00000234678.1	chr1:201969221-201979481	antisense	RP11-465N4.4	3.77368
ENSG00000230677.1	chr10:65035905-65041994	antisense	RP11-444I9.3	3.77368
ENSG00000228852.1	chr1:95708780-95729610	antisense	RP11-57H12.5	3.77368
ENSG00000228369.2	chr1:52516589-52518355	antisense	RP11-91A18.5	3.77368
ENSG00000227466.1	chr1:66508182-66516401	antisense	RP11-397C12.1	3.77368
ENSG00000227006.1	chr1:230394439-230404229	antisense	RP5-956O18.2	3.77368
ENSG00000226647.1	chr10:5754176-5786030	antisense	RP11-336A10.2	3.77368
ENSG00000226367.1	chr7:116712125-116786534	antisense	ST7-AS2	3.77368
ENSG00000225083.1	chr13:114005987-114016183	antisense	GRTP1-AS1	3.77368
ENSG00000225937.1	chr9:79379351-79402485	antisense	PCA3	3.68929
ENSG00000260017.1	chr16:18814404-18823503	antisense	RP11-1035H13.2	3.54345
ENSG00000246627.2	chr12:2785166-2800366	antisense	CACNA1C-AS1	3.54345
ENSG00000259343.1	chr15:81616717-81654378	antisense	RP11-761I4.3	3.43012
ENSG00000259606.1	chr14:75283940-75322378	antisense	RP11-316E14.6	3.36004
ENSG00000260796.1	chr16:28831890-28833354	antisense	RP11-1348G14.5	3.24052
ENSG00000259575.1	chr15:61504111-61506430	antisense	RP11-39M21.2	3.24052
ENSG00000258661.1	chr14:37116287-37128006	antisense	RP11-964E11.2	3.24052
ENSG00000258034.1	chr12:116398991-116400538	antisense	RP11-493P1.2	3.24052
ENSG00000257985.1	chr12:48405086-48419252	antisense	RP1-228P16.4	3.24052
ENSG00000257754.1	chr12:104213387-104215863	antisense	RP11-650K20.2	3.24052
ENSG00000256482.1	chr12:24983354-24989492	antisense	RP11-625L16.3	3.24052
ENSG00000256377.1	chr12:27849320-27863703	antisense	RP11-1060J15.4	3.24052
ENSG00000255520.1	chr11:47144654-47152352	antisense	RP11-390K5.3	3.24052
ENSG00000255435.2	chr11:118382625-118401809	antisense	RP11-770J1.3	3.24052
ENSG00000255276.1	chr11:4158345-4159487	antisense	RRM1-AS1	3.24052
ENSG00000254718.2	chr14:60706838-60715483	antisense	CTD-2184C24.2	3.24052
ENSG00000253456.1	chr5:158412813-158414207	antisense	CTD-2363C16.2	3.24052
ENSG00000250027.1	chr4:164029936-164041117	antisense	RP11-563E2.2	3.24052
ENSG00000249643.1	chr5:124073091-124073698	antisense	RP11-436H11.6	3.24052
ENSG00000249234.1	chr4:16180561-16184743	antisense	RP11-452J21.2	3.24052
ENSG00000244522.1	chr2:66666574-66668968	antisense	AC092669.1	3.24052
ENSG00000238246.1	chr10:20359733-20380713	antisense	RP11-575A19.2	3.24052
ENSG00000237768.1	chr10:74831100-74833766	antisense	RP11-344N10.2	3.24052
ENSG00000237705.1	chr5:56137842-56157991	antisense	AC008937.2	3.24052
ENSG00000237015.1	chr22:29656877-29658026	antisense	CTA-984G1.5	3.24052
ENSG00000235397.1	chr17:19199908-19209574	antisense	EPN2-AS1	3.24052
ENSG00000235191.1	chr19:49414186-49422148	antisense	NUCB1-AS1	3.24052
ENSG00000234453.1	chr1:234086183-234086853	antisense	RP11-488L4.1	3.24052
ENSG00000234281.1	chr2:211189482-211333970	antisense	AC007970.1	3.24052
ENSG00000234236.1	chr9:127103207-127103792	antisense	RP11-101K10.8	3.24052
ENSG00000233912.1	chr3:5198589-5229014	antisense	AC026202.3	3.24052
ENSG00000233021.2	chr10:483500-487110	antisense	RP11-490E15.2	3.24052
ENSG00000230082.1	chr3:9989087-9996471	antisense	PRRT3-AS1	3.24052
ENSG00000228839.1	chr22:31688484-31734007	antisense	RP3-400N23.6	3.24052
ENSG00000228073.1	chr2:189959788-189960884	antisense	AC133106.2	3.24052
ENSG00000227484.1	chr22:50753059-50754437	antisense	XX-C283C717.1	3.24052
ENSG00000226849.1	chr1:11128527-11133154	antisense	RP4-635E18.7	3.24052
ENSG00000226738.1	chr22:50984843-50986081	antisense	CTA-384D8.31	3.24052
ENSG00000226017.2	chr3:64173219-64186641	antisense	PRICKLE2-AS3	3.24052
ENSG00000225521.1	chr2:241955015-242003533	antisense	AC005237.4	3.24052
ENSG00000225302.1	chr10:118592511-118609716	antisense	RP11-539I5.1	3.24052
ENSG00000225265.1	chr1:222763166-222766374	antisense	RP11-378J18.3	3.24052
ENSG00000225216.1	chr2:206624220-206628730	antisense	AC007362.3	3.24052
ENSG00000225144.1	chr7:131945619-131956028	antisense	AC018643.4	3.24052
ENSG00000225126.1	chr1:7501155-7501614	antisense	RP4-549F15.1	3.24052
ENSG00000225076.1	chrX:9992881-10006694	antisense	WWC3-AS1	3.24052
ENSG00000258959.1	chr14:102502651-102532565	antisense	RP11-1017G21.4	3.22098
ENSG00000256789.1	chr11:63405148-63426434	antisense	RP11-697H9.2	3.17266
ENSG00000246851.1	chr9:134065296-134069592	antisense	RP11-544A12.8	3.17266
ENSG00000256025.1	chr12:2329702-2332645	antisense	CACNA1C-AS4	3.10533
ENSG00000256481.1	chr11:63849161-63854647	antisense	RP11-21A7A.4	3.02435
ENSG00000228544.1	chr9:139698378-139703300	antisense	RP11-216L13.8	3.02435
ENSG00000180139.7	chr10:90692440-90699731	antisense	RP11-399O19.5	2.98048
ENSG00000261253.1	chr16:89387540-89391518	antisense	AC137932.6	2.85904
ENSG00000260647.1	chr17:18171393-18172142	antisense	RP1-178F10.1	2.85904
ENSG00000245148.2	chr11:72411518-72416652	antisense	ARAP1-AS2	2.85904
ENSG00000228124.1	chr6:90383187-90385502	antisense	RP1-122O8.7	2.85904
ENSG00000237424.1	chr1:47897804-47900313	antisense	RP11-511I2.5	2.70225
ENSG00000259125.1	chr12:57538402-57541402	antisense	RP11-545N8.3	2.67231
ENSG00000259055.1	chr14:51555674-51558006	antisense	RP11-1140I5.1	2.67231
ENSG00000241211.1	chr3:159483175-159486401	antisense	IQCJ-SCHIP1-AS1	2.67231
ENSG00000237328.1	chr17:17662467-17674135	antisense	RAI1-AS1	2.67231
ENSG00000233693.1	chr1:164738352-164743878	antisense	RP11-506O24.1	2.67231
ENSG00000260304.1	chr16:31193831-31194606	antisense	RP11-388M20.6	2.58892
ENSG00000236266.1	chr1:7870301-7887402	antisense	RP3-467L1.4	2.55529
ENSG00000248222.1	chr5:168440231-168465003	antisense	CTB-174D11.1	2.46592
ENSG00000227279.1	chr18:25534482-25543651	antisense	AC015933.2	2.46592
ENSG00000255517.1	chr11:66240960-66247704	antisense	CTD-3074O7.5	2.45776
ENSG00000255389.1	chr6:111921077-111923498	antisense	C6orf3	2.45776
ENSG00000250320.1	chr5:83680244-83786583	antisense	CTD-2269F5.1	2.45776
ENSG00000236772.1	chr20:31037557-31041410	antisense	RP5-1184F4.5	2.45776
ENSG00000235121.1	chr1:201692421-201706634	antisense	RP11-90L20.2	2.45776
ENSG00000233695.1	chr13:114518602-114542321	antisense	GAS6-AS1	2.45776
ENSG00000188365.3	chr7:5459476-5462753	antisense	AC092171.2	2.45776
ENSG00000225140.1	chr10:674577-677195	antisense	RP11-809C18.3	2.40115
ENSG00000261810.1	chr16:10127540-10131154	antisense	RP11-895K13.2	2.38562
ENSG00000261613.1	chr16:2604060-2616295	antisense	RP11-20I23.8	2.38562
ENSG00000261442.1	chr16:4684329-4690624	antisense	RP11-709D24.6	2.38562
ENSG00000261396.1	chr16:67572459-67574009	antisense	CTD-2012K14.2	2.38562
ENSG00000261366.1	chr6:96023058-96025326	antisense	RP13-44L19.2	2.38562
ENSG00000261255.1	chr16:67551609-67562578	antisense	CTD-2012K14.1	2.38562
ENSG00000261243.1	chr16:84529204-84531101	antisense	RP11-517C16.4	2.38562
ENSG00000261207.1	chr16:1801559-1802263	antisense	LA16c-361A3.3	2.38562
ENSG00000261189.1	chr6:7540683-7541571	antisense	RP3-512B11.3	2.38562
ENSG00000261100.1	chr16:30784852-30787354	antisense	RP11-2C24.3	2.38562
ENSG00000261049.1	chr16:54060047-54088495	antisense	RP11-357N13.1	2.38562
ENSG00000261033.1	chr17:19911363-19912547	antisense	RP11-209D14.2	2.38562
ENSG00000261002.1	chr15:42500610-42519188	antisense	RP11-546B15.1	2.38562
ENSG00000260989.1	chr16:1630527-1660329	antisense	LA16c-395F10.2	2.38562
ENSG00000260872.1	chr16:15111962-15114345	antisense	RP11-680G24.5	2.38562
ENSG00000260694.1	chr16:79111272-79112131	antisense	RP11-556H2.4	2.38562
ENSG00000260577.1	chr16:68679282-68680071	antisense	RP11-615I2.2	2.38562
ENSG00000260051.1	chr16:1501760-1502654	antisense	LA16c-390E6.4	2.38562
ENSG00000259899.1	chr16:12654612-12704901	antisense	CTD-3037G24.3	2.38562
ENSG00000259755.1	chr15:101590936-101626271	antisense	RP11-505E24.2	2.38562
ENSG00000259744.1	chr15:71141221-71142109	antisense	RP11-138H8.6	2.38562
ENSG00000259617.1	chr15:41291471-41297063	antisense	RP11-540O11.6	2.38562
ENSG00000259605.1	chr19:46268042-46272311	antisense	AC074212.5	2.38562
ENSG00000259519.1	chr15:45462541-45492156	antisense	RP11-519G16.2	2.38562
ENSG00000259514.1	chr15:76631949-76634404	antisense	RP11-685G9.2	2.38562
ENSG00000259367.1	chr15:86162853-86214179	antisense	RP11-815J21.4	2.38562
ENSG00000259212.1	chr15:91139071-91139679	antisense	CTD-3065B20.2	2.38562
ENSG00000259175.1	chr15:80846949-80855285	antisense	RP11-379K22.2	2.38562
ENSG00000259170.1	chr15:93013462-93014776	antisense	RP11-763K15.1	2.38562
ENSG00000258985.1	chr14:53503472-53504969	antisense	RP11-368P15.3	2.38562
ENSG00000258623.1	chr14:69150127-69152282	antisense	CTD-2325P2.3	2.38562
ENSG00000257886.1	chr12:105466263-105467799	antisense	RP11-61E11.1	2.38562
ENSG00000257816.1	chr14:105639540-105640155	antisense	AL512355.4	2.38562
ENSG00000257438.1	chr12:106496940-106499943	antisense	RP11-114F10.3	2.38562
ENSG00000257222.1	chr12:102457132-102468598	antisense	RP11-554E23.4	2.38562
ENSG00000256603.1	chr11:113641114-113642413	antisense	RP11-667M19.2	2.38562
ENSG00000255966.1	chr12:6641455-6642664	antisense	RP5-940J5.3	2.38562
ENSG00000255893.1	chr11:94206073-94206736	antisense	RP11-685N10.1	2.38562
ENSG00000255886.1	chr12:64432341-64491398	antisense	RP11-196H14.2	2.38562
ENSG00000255811.1	chr1:35227026-35253698	antisense	RP1-34M23.5	2.38562
ENSG00000255655.1	chr12:109883214-109885302	antisense	RP11-256L11.3	2.38562
ENSG00000255629.1	chr12:64540167-64541637	antisense	RP11-196H14.3	2.38562
ENSG00000255159.1	chr11:8790324-8831778	antisense	RP11-318C2.1	2.38562
ENSG00000255108.1	chr11:823633-832883	antisense	AP006621.8	2.38562
ENSG00000254966.1	chr11:18728083-18762115	antisense	RP11-1081L13.4	2.38562
ENSG00000254879.1	chr11:48035957-48037407	antisense	AC103828.1	2.38562
ENSG00000253420.1	chr8:106674579-106697993	antisense	RP11-642D21.2	2.38562
ENSG00000253358.1	chr8:92028815-92030883	antisense	GS1-251I9.3	2.38562
ENSG00000251270.1	chr3:140833965-140843024	antisense	RP11-231L11.1	2.38562
ENSG00000250222.1	chr5:180618923-180621429	antisense	CTC-338M12.5	2.38562
ENSG00000249772.1	chr5:80409203-80410671	antisense	CTD-2193P3.2	2.38562
ENSG00000249609.1	chr4:169750069-169754088	antisense	RP11-635L1.3	2.38562
ENSG00000249249.1	chr5:114937753-114956356	antisense	AC010226.4	2.38562
ENSG00000249207.1	chr4:39114296-39128438	antisense	RP11-360F5.1	2.38562
ENSG00000248576.1	chr12:54556922-54562379	antisense	RP11-834C11.8	2.38562
ENSG00000248356.1	chr4:146563487-146571776	antisense	RP11-557J10.4	2.38562
ENSG00000248192.1	chr5:81368873-81369521	antisense	ATG10-AS1	2.38562
ENSG00000245711.2	chr5:36221156-36222004	antisense	CTD-2320O4.2	2.38562
ENSG00000243197.1	chr3:116428625-116442428	antisense	LSAMP-AS3	2.38562
ENSG00000243018.1	chr7:150946410-150951476	antisense	RP5-1070G24.2	2.38562
ENSG00000240549.2	chr3:63846320-63847495	antisense	THOC7-AS1	2.38562
ENSG00000240093.1	chr7:182934-194180	antisense	AC093627.12	2.38562
ENSG00000239677.1	chr3:73672718-73674658	antisense	PDZRN3-AS1	2.38562
ENSG00000239480.1	chr7:102067264-102075227	antisense	RP11-514P8.2	2.38562
ENSG00000237934.1	chr1:29550444-29551328	antisense	RP11-467D18.2	2.38562
ENSG00000237883.1	chr2:74174768-74208568	antisense	DGUOK-AS1	2.38562
ENSG00000237605.1	chr1:206807993-206808967	antisense	RP11-343H5.6	2.38562
ENSG00000236997.1	chr1:11882853-11883337	antisense	RP5-934G17.2	2.38562
ENSG00000236711.1	chr13:37423502-37424183	antisense	SMAD9-AS1	2.38562
ENSG00000236651.1	chr2:172967733-172974710	antisense	AC104801.1	2.38562
ENSG00000236528.1	chr1:26186103-26189911	antisense	RP1-125I3.2	2.38562
ENSG00000236305.1	chr7:100434935-100450238	antisense	RP11-126L15.4	2.38562
ENSG00000236262.1	chr11:70492269-70493667	antisense	SHANK2-AS2	2.38562
ENSG00000236197.1	chr7:94784516-94843644	antisense	AC002429.5	2.38562
ENSG00000235983.1	chr9:33983642-33984662	antisense	RP11-176F3.8	2.38562
ENSG00000235545.1	chr1:63154152-63176365	antisense	RP11-230B22.1	2.38562
ENSG00000235410.1	chr10:14116282-14129604	antisense	RP11-397C18.2	2.38562
ENSG00000235051.1	chr6:10882012-10884447	antisense	RP11-637O19.2	2.38562
ENSG00000234936.1	chr2:43456711-43460533	antisense	AC010883.5	2.38562
ENSG00000234705.1	chr9:131425412-131425857	antisense	HMGA1P4	2.38562
ENSG00000234650.1	chr13:101116693-101133411	antisense	PCCA-AS1	2.38562
ENSG00000234478.1	chr1:226335703-226342772	antisense	RP11-275I14.4	2.38562
ENSG00000234380.1	chr21:36118053-36157183	antisense	AP000330.8	2.38562
ENSG00000234374.1	chr1:9961517-9962174	antisense	RP11-84A14.2	2.38562
ENSG00000234263.1	chr6:136950309-136969137	antisense	RP3-325F22.3	2.38562
ENSG00000234091.1	chr10:13771382-13798200	antisense	RP11-353M9.1	2.38562
ENSG00000234084.1	chr6:135622705-135628296	antisense	RP3-388E23.2	2.38562
ENSG00000234070.1	chr1:217954539-217958462	antisense	RP11-415L24.1	2.38562
ENSG00000233847.1	chr5:60213316-60215400	antisense	AC104113.3	2.38562
ENSG00000233799.1	chr4:758274-758862	antisense	AC139887.4	2.38562
ENSG00000233661.1	chrX:62569524-62572057	antisense	SPIN4-AS1	2.38562
ENSG00000233340.1	chr10:114431570-114437578	antisense	RP11-25C19.3	2.38562
ENSG00000232725.1	chrX:153001079-153031933	antisense	U52111.14	2.38562
ENSG00000232520.1	chr2:231751214-231761806	antisense	AC012507.3	2.38562
ENSG00000231829.1	chr10:96901681-96928182	antisense	RP11-310E22.5	2.38562
ENSG00000231794.1	chr7:134883152-134884924	antisense	AC009542.2	2.38562
ENSG00000231249.1	chr3:4532574-4534847	antisense	AC024168.2	2.38562
ENSG00000231125.1	chr21:30430393-30431977	antisense	AF129075.5	2.38562
ENSG00000230925.1	chr9:33909912-33911120	antisense	RP11-176F3.7	2.38562
ENSG00000230612.1	chr5:132024372-132057275	antisense	AC004237.1	2.38562
ENSG00000230424.1	chr1:19536994-19567198	antisense	RP1-43E13.2	2.38562
ENSG00000230337.1	chr1:11159731-11162157	antisense	RP4-635E18.6	2.38562
ENSG00000230176.1	chr20:4173713-4176375	antisense	RP4-779E11.3	2.38562
ENSG00000229848.1	chr17:79481072-79494802	antisense	RP13-766D20.2	2.38562
ENSG00000229498.1	chr2:86042252-86052514	antisense	AC105053.3	2.38562
ENSG00000229380.1	chr7:601594-605256	antisense	AC147651.5	2.38562
ENSG00000229372.1	chr1:43913446-43914315	antisense	SZT2-AS1	2.38562
ENSG00000228917.1	chr1:161054254-161057361	antisense	RP11-544M22.8	2.38562
ENSG00000228779.1	chr16:175735-177218	antisense	Z69666.2	2.38562
ENSG00000228613.1	chr2:1550436-1623885	antisense	AC144450.1	2.38562
ENSG00000228317.1	chr9:108316315-108320310	antisense	RP11-235C23.5	2.38562
ENSG00000228288.2	chr1:202780081-202781284	antisense	RP11-480I12.3	2.38562
ENSG00000228201.1	chr16:698472-699200	antisense	AL022341.3	2.38562
ENSG00000228086.1	chr1:100927954-100951553	antisense	RP5-837M10.4	2.38562
ENSG00000227695.1	chr10:101686766-101718138	antisense	DNMBP-AS1	2.38562
ENSG00000227659.1	chr13:100342334-100343225	antisense	CLYBL-AS2	2.38562
ENSG00000227512.1	chr9:139437332-139438287	antisense	RP11-413M3.4	2.38562
ENSG00000227215.1	chr6:83642319-83648396	antisense	RP11-445L13__B.3	2.38562
ENSG00000226911.1	chr10:78737455-78738351	antisense	RP11-443A13.5	2.38562
ENSG00000226833.1	chr2:28931818-28959071	antisense	AC097724.3	2.38562
ENSG00000226387.1	chr10:106424367-106425974	antisense	RP11-483B5.3	2.38562
ENSG00000226310.1	chrX:57148094-57153676	antisense	RP3-323P24.3	2.38562
ENSG00000225981.1	chr7:1499572-1503644	antisense	AC102953.4	2.38562
ENSG00000225881.1	chr7:132443729-132445392	antisense	AC009365.4	2.38562
ENSG00000225146.1	chr7:1068660-1083527	antisense	AC073957.15	2.38562
ENSG00000225084.1	chr17:2135973-2136904	antisense	AL450226.2	2.38562
ENSG00000225075.1	chr1:113236309-113239243	antisense	RP11-426L16.3	2.38562
ENSG00000224675.1	chr2:155292364-155313950	antisense	AC009227.2	2.38562
ENSG00000224592.1	chr1:38512985-38584697	antisense	RP5-884C9.2	2.38562
ENSG00000223522.1	chr2:28530557-28533326	antisense	AC093690.1	2.38562
ENSG00000223436.1	chr7:132037092-132052735	antisense	AC011625.1	2.38562
ENSG00000222044.1	chr22:38428171-38430235	antisense	RP5-1039K5.16	2.38562
ENSG00000222035.1	chr2:202978348-202981781	antisense	AC079354.3	2.38562
ENSG00000215159.3	chr12:65153300-65173098	antisense	RP11-629N8.3	2.38562
ENSG00000213994.3	chr10:6239574-6244656	antisense	RP11-414H17.5	2.38562
ENSG00000204791.4	chr8:145104029-145106423	antisense	CTD-3065J16.6	2.38562
ENSG00000204055.4	chr9:131939049-131972827	antisense	RP11-247A12.2	2.38562
ENSG00000204044.5	chr20:44642140-44650712	antisense	RP11-465L10.10	2.38562
ENSG00000177406.4	chr12:740056-772872	antisense	RP11-218M22.1	2.38562
ENSG00000234290.1	chr5:131804578-131808735	antisense	AC116366.6	2.37736
ENSG00000258492.1	chr11:2696555-2721224	antisense	KCNQ1OT1	2.35681
ENSG00000242687.2	chr7:98610787-98645863	antisense	AC004893.11	2.33915
ENSG00000259146.1	chr14:71759434-71788531	antisense	RP1-261D10.2	2.20563
ENSG00000258646.1	chr14:75471421-75475184	antisense	RP11-950C14.3	2.20563
ENSG00000255320.1	chr11:66012310-66013710	antisense	RP11-755F10.1	2.20563
ENSG00000253744.1	chr5:65439983-65440623	antisense	AC025442.3	2.20563
ENSG00000235852.1	chr2:191745522-191746785	antisense	AC005540.3	2.20563
ENSG00000228812.2	chr20:60928065-60931536	antisense	RP11-157P1.5	2.20563
ENSG00000213742.2	chr20:25604680-25658710	antisense	RP4-694B14.5	2.17435
ENSG00000241180.1	chr1:849550-850351	antisense	RP11-54O7.2	2.1131
ENSG00000257359.1	chr12:114370373-114375060	antisense	RP11-780K2.1	2.06102
ENSG00000249180.1	chr5:96076782-96078402	antisense	CTC-506B8.1	2.06102
ENSG00000228133.1	chr17:1921176-1924000	antisense	AC099684.1	2.02404
ENSG00000225138.2	chr5:478237-480999	antisense	CTD-2228K2.7	1.98217
ENSG00000242349.1	chr1:11901073-11908136	antisense	NPPA-AS1	1.96339
ENSG00000260617.1	chr16:88808038-88808775	antisense	RP5-1142A6.7	1.91756
ENSG00000260439.1	chr16:971032-984495	antisense	LA16c-366D3.1	1.89991
ENSG00000251455.1	chr4:152595634-152599045	antisense	RP11-164P12.3	1.89991
ENSG00000240889.1	chr7:140395135-140396877	antisense	RP4-726N20.2	1.89991
ENSG00000233885.1	chr3:183525551-183526729	antisense	YEATS2-AS1	1.89991
ENSG00000232043.1	chr20:49187511-49194578	antisense	RP4-530I15.9	1.89991
ENSG00000227660.1	chr6:149276763-149285820	antisense	RP11-162J8.2	1.89991
ENSG00000226526.1	chr1:17305420-17331586	antisense	RP1-37C10.3	1.89991
ENSG00000226438.1	chr1:39715509-39723321	antisense	RP11-420K8.1	1.89991
ENSG00000225822.2	chr3:196158255-196159401	antisense	UBXN7-AS1	1.89991
ENSG00000223901.1	chr21:47640182-47641992	antisense	AP001469.5	1.89991
ENSG00000257337.1	chr12:53408379-53448222	antisense	RP11-983P16.4	1.8311
ENSG00000256967.1	chr12:7281674-7283794	antisense	RP11-273B20.1	1.8311
ENSG00000225572.1	chr7:111448571-111461829	antisense	AC003077.1	1.8311
ENSG00000253854.1	chr8:94731801-94733395	antisense	RP11-10N23.2	1.78872
ENSG00000227495.1	chr17:4922508-4923388	antisense	AC109333.10	1.78872
ENSG00000260121.1	chr16:88785022-88786867	antisense	RP5-1142A6.9	1.77944
ENSG00000261312.1	chr16:19717672-19726705	antisense	AC002550.5	1.77922
ENSG00000236370.1	chr10:75556275-75561157	antisense	RP11-574K11.16	1.7622
ENSG00000231194.1	chr13:99087658-99088094	antisense	FARP1-AS1	1.67539
ENSG00000228748.1	chr10:79542623-79551665	antisense	RP13-39P12.3	1.65526
ENSG00000259758.1	chr8:141530254-141539600	antisense	CTA-204B4.6	1.6222
ENSG00000259891.1	chr8:141515911-141518142	antisense	CTA-204B4.2	1.61655
ENSG00000238178.1	chrX:16171063-16188992	antisense	RP11-431J24.2	1.61655
ENSG00000236986.1	chr9:134012046-134042795	antisense	RP11-544A12.4	1.61655
ENSG00000223482.1	chr10:88963609-89102369	antisense	RP11-322M19.1	1.61655
ENSG00000258749.1	chr14:99978837-99979913	antisense	RP11-688G15.3	1.55598
ENSG00000250397.2	chr11:856879-859795	antisense	RP11-1391J7.1	1.55239
ENSG00000232295.1	chr6:71961060-72037787	antisense	RP11-154D6.1	1.55239
ENSG00000261369.1	chr16:47333357-47351725	antisense	RP11-474B12.1	1.51149
ENSG00000257126.1	chr14:29198288-29234483	antisense	RP11-966I7.1	1.51149
ENSG00000254855.1	chr11:66032247-66033137	antisense	RP11-867G23.1	1.51149
ENSG00000254287.1	chr8:39775594-39778409	antisense	RP11-44K6.4	1.51149
ENSG00000254129.1	chr8:28968089-28998246	antisense	CTD-2647L4.1	1.51149
ENSG00000253811.1	chr5:158410013-158411797	antisense	CTD-2363C16.1	1.51149
ENSG00000248318.1	chr8:121773492-121789072	antisense	RP11-713M15.1	1.51149
ENSG00000238160.1	chr5:131755107-131762406	antisense	AC116366.5	1.51149
ENSG00000237336.1	chr9:126254162-126255435	antisense	RP11-230L22.4	1.51149
ENSG00000232600.2	chr8:145660601-145665354	antisense	AC084125.4	1.51149
ENSG00000232192.1	chr1:245369745-245397803	antisense	RP11-62I21.1	1.51149
ENSG00000232093.1	chr1:155017666-155018594	antisense	RP11-307C12.11	1.51149
ENSG00000230155.1	chr20:34064027-34078808	antisense	RP3-477O4.14	1.51149
ENSG00000229728.1	chr20:1342265-1343229	antisense	RP11-314N13.3	1.51149
ENSG00000228838.1	chr1:53753695-53755378	antisense	RP4-784A16.2	1.51149
ENSG00000228214.1	chr3:28616281-28799296	antisense	AC109586.1	1.51149
ENSG00000227844.1	chr6:136364989-136393965	antisense	RP13-143G15.3	1.51149
ENSG00000227598.1	chr6:167383113-167412553	antisense	RP1-167A14.2	1.51149
ENSG00000226711.2	chr12:8332804-8368747	antisense	FAM66C	1.51149
ENSG00000224079.1	chr7:1114085-1117672	antisense	AC091729.7	1.51149
ENSG00000197934.4	chr21:27765953-27941571	antisense	AP001597.1	1.51149
ENSG00000188585.5	chr1:178463033-178468769	antisense	LINC00083	1.51149
ENSG00000182376.2	chr16:88809174-88812156	antisense	RP5-1142A6.8	1.51149
ENSG00000261801.1	chr15:74200423-74220589	antisense	RP11-941F15.1	1.48017
ENSG00000260349.1	chr16:9199690-9201031	antisense	RP11-473I1.5	1.43678
ENSG00000258745.1	chr14:51378943-51380076	antisense	RP11-218E20.5	1.41792
ENSG00000258824.1	chr14:64889652-64915275	antisense	CTD-2555O16.2	1.36442
ENSG00000254035.1	chr5:178396390-178417117	antisense	RP11-281O15.4	1.36442
ENSG00000251556.1	chr5:145478968-145499975	antisense	RP11-118M9.3	1.36442
ENSG00000233101.5	chr17:46627246-46683776	antisense	RP11-357H14.7	1.36442
ENSG00000232564.1	chr22:40917803-40922711	antisense	RP4-591N18.2	1.36442
ENSG00000225975.1	chr19:37176215-37178351	antisense	AC074138.3	1.36442
ENSG00000223356.1	chr1:156682003-156682966	antisense	RP11-66D17.5	1.36442
ENSG00000246889.2	chr11:70218351-70244594	antisense	AP000487.5	1.30321
ENSG00000253636.1	chr8:73964412-73975296	antisense	RP11-531A24.5	1.2484
ENSG00000235477.1	chr1:161337811-161341754	antisense	RP11-122G18.5	1.2484
ENSG00000235865.2	chr9:124043045-124047808	antisense	C9orf31	1.22308
ENSG00000244161.1	chr3:58148273-58156363	antisense	FLNB-AS1	1.20849
ENSG00000237017.1	chr19:54622890-54628722	antisense	AC012314.8	1.14481
ENSG00000231177.4	chr3:10326102-10327430	antisense	GHRLOS2	1.13554
ENSG00000248019.2	chr4:89630939-89651254	antisense	FAM13A-AS1	1.10431
ENSG00000260285.1	chr14:103991346-103995409	antisense	RP11-600F24.7	1.08866
ENSG00000247240.3	chr15:74753605-74773643	antisense	RP11-10O17.2	1.08866
ENSG00000233993.1	chr20:18655038-18679353	antisense	RP11-379J5.5	1.08866
ENSG00000229821.1	chr1:201191240-201192251	antisense	RP11-567E21.3	1.08866
ENSG00000229780.1	chr1:154526084-154527493	antisense	UBE2Q1-AS1	1.08866
ENSG00000225652.1	chr10:79114161-79136371	antisense	RP11-619F23.2	1.08866
ENSG00000254860.1	chr11:8986221-8999074	antisense	TMEM9B-AS1	1.0587
ENSG00000232335.1	chr1:36204989-36209177	antisense	RP11-435D7.3	1.0587
ENSG00000234160.1	chr9:37509146-37510296	antisense	RP11-613M10.6	1.00163
ENSG00000260895.1	chr11:68870960-68876562	lincRNA	RP11-554A11.7	5.56932
ENSG00000223401.1	chr3:187461473-187463208	lincRNA	RP11-211G3.2	5.12124
ENSG00000227681.1	chr6:147981838-148275073	lincRNA	RP11-307P5.1	4.99636
ENSG00000260179.1	chr1:1185156-1186714	lincRNA	RP5-902P8.12	4.71995
ENSG00000229373.2	chr13:114598075-114626485	lincRNA	LINC00452	4.71995
ENSG00000261712.1	chr15:79705699-79706228	lincRNA	RP11-358L4.1	4.46782
ENSG00000258876.1	chr14:76437266-76437930	lincRNA	RP11-270M14.5	4.46782
ENSG00000253302.1	chr8:74332238-74353761	lincRNA	RP11-181D18.2	4.46782
ENSG00000251615.1	chr4:8357037-8359103	lincRNA	RP11-774O3.3	4.46782
ENSG00000250259.1	chr4:1021465-1022760	lincRNA	RP11-460I19.2	4.46782
ENSG00000231881.1	chr6:44041649-44045689	lincRNA	RP5-1120P11.3	4.46782
ENSG00000230309.1	chr6:79314183-79315753	lincRNA	RP3-390M24.1	4.46782
ENSG00000259687.1	chr14:75761106-75763341	lincRNA	RP11-293M10.5	4.1621
ENSG00000250072.1	chr5:148442879-148489350	lincRNA	CTC-529P8.1	4.1621
ENSG00000245648.1	chr12:10516367-10551105	lincRNA	RP11-277P12.20	4.1621
ENSG00000236760.1	chr2:3135352-3149551	lincRNA	AC019118.3	4.1621
ENSG00000236081.1	chr7:1778265-1781927	lincRNA	AC074389.9	4.1621
ENSG00000261673.1	chr16:72258463-72259043	lincRNA	RP11-328J14.1	3.77368
ENSG00000261019.1	chr7:42940870-42942238	lincRNA	RP11-111K18.2	3.77368
ENSG00000260999.1	chr16:68961449-68982164	lincRNA	RP11-521L9.1	3.77368
ENSG00000258976.1	chr14:75081395-75083350	lincRNA	CTD-2207P18.2	3.77368
ENSG00000253139.1	chr8:57449316-57453056	lincRNA	RP11-17A4.3	3.77368
ENSG00000250885.1	chr5:32646669-32652082	lincRNA	CTD-2004A9.1	3.77368
ENSG00000235180.1	chr10:128102437-128110448	lincRNA	RP11-422P15.3	3.77368
ENSG00000233048.1	chr20:12845849-12933167	lincRNA	RP5-1069C8.2	3.77368
ENSG00000228541.1	chr2:62690261-62691205	lincRNA	AC093159.1	3.77368
ENSG00000228065.1	chr10:67345445-67441220	lincRNA	RP11-222A11.1	3.77368
ENSG00000227740.1	chr1:175873897-175889649	lincRNA	RP11-318C24.2	3.77368
ENSG00000226578.1	chr10:38064298-38073059	lincRNA	RP11-258F22.1	3.77368
ENSG00000225269.2	chr10:4697618-4704611	lincRNA	RP11-117P22.2	3.77368
ENSG00000224429.1	chr13:21877650-21922860	lincRNA	LINC00422	3.77368
ENSG00000227290.1	chr1:87819206-87837338	lincRNA	RP4-544H6.2	3.64852
ENSG00000248927.1	chr5:120116912-120126473	lincRNA	CTD-2334D19.1	3.54345
ENSG00000260910.1	chr13:114629486-114631817	lincRNA	RP11-199F6.9	3.37384
ENSG00000261432.1	chr9:122697330-122700110	lincRNA	RP11-360A18.2	3.24052
ENSG00000260837.1	chr2:8861263-8862816	lincRNA	RP11-434B12.1	3.24052
ENSG00000260470.1	chr12:54538852-54541009	lincRNA	RP11-834C11.11	3.24052
ENSG00000260209.1	chr11:125742925-125744423	lincRNA	RP11-680F20.10	3.24052
ENSG00000259113.1	chr14:50915524-50923460	lincRNA	RP11-406H23.2	3.24052
ENSG00000258879.1	chr12:25164348-25173827	lincRNA	RP11-713N11.5	3.24052
ENSG00000258425.1	chr14:75018883-75026751	lincRNA	CTD-2207P18.1	3.24052
ENSG00000256973.1	chr12:22613452-22616848	lincRNA	RP11-359J14.2	3.24052
ENSG00000254164.1	chr5:173001940-173003278	lincRNA	CTB-33O18.2	3.24052
ENSG00000253929.1	chr8:128351518-128404876	lincRNA	RP11-382A18.2	3.24052
ENSG00000253476.1	chr8:25283036-25284096	lincRNA	RP11-395I14.2	3.24052
ENSG00000251259.1	chr4:106058436-106061776	lincRNA	AC004069.2	3.24052
ENSG00000250371.1	chr4:12860724-12866585	lincRNA	RP11-22A3.2	3.24052
ENSG00000249806.1	chr4:143487171-143582103	lincRNA	RP11-223C24.1	3.24052
ENSG00000249441.1	chr4:19748801-19756214	lincRNA	RP11-94H6.1	3.24052
ENSG00000246548.2	chr14:77507406-77535846	lincRNA	RP11-7F17.5	3.24052
ENSG00000245526.2	chr5:87803362-87986858	lincRNA	LINC00461	3.24052
ENSG00000241884.1	chr3:67346723-67356783	lincRNA	RP11-85I21.1	3.24052
ENSG00000235911.1	chr2:19911475-19917337	lincRNA	AC019055.1	3.24052
ENSG00000235091.1	chr22:46271878-46283628	lincRNA	WI2-85898F10.1	3.24052
ENSG00000234860.1	chr9:102293977-102299206	lincRNA	RP11-547C13.1	3.24052
ENSG00000233903.1	chr22:42672360-42673057	lincRNA	Z83851.4	3.24052
ENSG00000232931.1	chr2:96472865-96481963	lincRNA	LINC00342	3.24052
ENSG00000232855.1	chr21:29816869-30047170	lincRNA	AF131217.1	3.24052
ENSG00000232618.1	chr6:143271347-143277783	lincRNA	RP11-439L18.1	3.24052
ENSG00000232117.1	chr13:30726022-30733758	lincRNA	RP11-490N5.2	3.24052
ENSG00000231977.1	chr20:61798148-61812255	lincRNA	RP5-963E22.4	3.24052
ENSG00000229694.1	chr9:93881343-93945044	lincRNA	RP11-305L7.6	3.24052
ENSG00000228793.1	chr6:3594480-3624981	lincRNA	RP1-223B1.1	3.24052
ENSG00000226567.1	chr3:10801168-10805877	lincRNA	AC018495.2	3.24052
ENSG00000224511.1	chr13:30677314-30683012	lincRNA	LINC00365	3.24052
ENSG00000224017.1	chr7:41141201-41173105	lincRNA	AC005022.1	3.24052
ENSG00000224015.1	chr5:131514926-131516821	lincRNA	AC063976.3	3.24052
ENSG00000214803.3	chr8:125204911-125259639	lincRNA	RP11-37N22.1	3.24052
ENSG00000179406.6	chr7:65841030-65866325	lincRNA	LINC00174	3.24052
ENSG00000226029.1	chr1:16787442-16794976	lincRNA	RP4-798A10.2	3.17266
ENSG00000260597.1	chr12:54413693-54416373	lincRNA	AC012531.25	3.17076
ENSG00000249430.1	chr5:92265-139978	lincRNA	CTD-2231H16.1	3.11696
ENSG00000248100.2	chr12:27699982-27705706	lincRNA	RP11-709A23.1	3.10533
ENSG00000260807.1	chr16:1025760-1031596	lincRNA	RP11-161M6.2	2.89507
ENSG00000228671.1	chr10:131581116-131584811	lincRNA	RP11-109A6.4	2.67231
ENSG00000258714.1	chr14:21558545-21560491	lincRNA	RP11-998D10.7	2.65378
ENSG00000254162.1	chr8:81447240-81451370	lincRNA	RP11-48B3.3	2.63665
ENSG00000258185.1	chr12:86993354-87232905	lincRNA	RP11-202H2.1	2.55529
ENSG00000257742.1	chr12:44112795-44117803	lincRNA	RP11-350F4.2	2.51794
ENSG00000258301.2	chr14:77248082-77253067	lincRNA	RP11-488C13.5	2.45776
ENSG00000249258.2	chr8:16988689-17007298	lincRNA	RP11-468H14.2	2.45776
ENSG00000246334.2	chr5:176865503-176874700	lincRNA	RP11-1334A24.4	2.45776
ENSG00000224718.1	chr1:175846478-175849604	lincRNA	RP11-222A5.1	2.45776
ENSG00000261795.1	chr7:161764-164972	lincRNA	RP11-90P13.1	2.38562
ENSG00000261734.1	chr3:20429740-20432054	lincRNA	RP11-669C19.1	2.38562
ENSG00000261353.1	chr6:26527290-26527632	lincRNA	CTA-14H9.5	2.38562
ENSG00000260305.1	chr15:88795960-88814297	lincRNA	RP11-356B18.2	2.38562
ENSG00000259828.1	chr6:141768147-141772143	lincRNA	RP11-63E9.1	2.38562
ENSG00000259365.1	chr15:101656807-101657751	lincRNA	RP11-424I19.1	2.38562
ENSG00000259240.1	chr15:51329684-51586109	lincRNA	RP11-108K3.1	2.38562
ENSG00000259153.1	chr14:71276921-71282120	lincRNA	RP6-65G23.3	2.38562
ENSG00000258884.1	chr14:91288708-91294472	lincRNA	CTD-3035D6.2	2.38562
ENSG00000258882.1	chr14:62278691-62437037	lincRNA	CTD-2277K2.1	2.38562
ENSG00000258308.1	chr12:102348775-102356168	lincRNA	RP11-554E23.2	2.38562
ENSG00000257900.2	chr14:45846470-45858489	lincRNA	RP11-454K7.1	2.38562
ENSG00000256373.1	chr12:11365125-11404303	lincRNA	RP11-711K1.8	2.38562
ENSG00000255858.1	chr12:26468647-26470746	lincRNA	RP11-612B6.1	2.38562
ENSG00000255839.1	chr12:124192148-124192933	lincRNA	RP11-338K17.8	2.38562
ENSG00000255465.1	chr11:128485759-128491711	lincRNA	RP11-264E20.1	2.38562
ENSG00000254990.1	chr11:111639391-111649074	lincRNA	RP11-108O10.2	2.38562
ENSG00000254233.1	chr4:185505246-185546184	lincRNA	RP11-242J7.1	2.38562
ENSG00000254177.1	chr8:81970757-81979979	lincRNA	RP11-1149M10.1	2.38562
ENSG00000254140.1	chr14:106067808-106071694	lincRNA	RP11-731F5.1	2.38562
ENSG00000253844.1	chr8:52874017-52935534	lincRNA	RP11-546K22.1	2.38562
ENSG00000253825.1	chr4:120956187-120961770	lincRNA	RP11-96A1.5	2.38562
ENSG00000253640.1	chr8:1244291-1250829	lincRNA	CTD-2281E23.1	2.38562
ENSG00000253523.1	chr8:58943892-58945241	lincRNA	RP11-1112C15.2	2.38562
ENSG00000253390.1	chr8:23316113-23342484	lincRNA	CTC-756D1.2	2.38562
ENSG00000253317.1	chr8:73108568-73114504	lincRNA	RP11-142A23.1	2.38562
ENSG00000251377.1	chr4:153128572-153147022	lincRNA	RP11-18H21.3	2.38562
ENSG00000251041.1	chr5:73617455-73635977	lincRNA	CTD-2275D24.1	2.38562
ENSG00000250842.1	chr5:144717494-144761233	lincRNA	CTC-806A22.1	2.38562
ENSG00000250790.2	chr12:133488055-133491318	lincRNA	RP11-46H11.3	2.38562
ENSG00000250770.2	chr12:3405367-3409390	lincRNA	RP5-1063M23.1	2.38562
ENSG00000250742.1	chr12:54519881-54526627	lincRNA	RP11-834C11.4	2.38562
ENSG00000250567.1	chr5:102744641-102748212	lincRNA	CTD-2154H6.1	2.38562
ENSG00000250331.1	chr5:96840399-97006750	lincRNA	RP11-1E3.1	2.38562
ENSG00000249599.1	chr4:95664950-95678684	lincRNA	RP11-168E14.1	2.38562
ENSG00000249082.1	chr5:134374527-134375737	lincRNA	CTC-276P9.1	2.38562
ENSG00000248964.2	chr8:29672519-29712059	lincRNA	RP11-94H18.1	2.38562
ENSG00000248464.1	chr5:44388833-44414091	lincRNA	RP11-473L15.2	2.38562
ENSG00000248265.1	chr12:54452037-54516018	lincRNA	RP11-834C11.3	2.38562
ENSG00000248079.2	chr15:35838395-36151202	lincRNA	RP11-702M1.1	2.38562
ENSG00000246211.2	chr11:74022406-74035750	lincRNA	RP11-632K5.3	2.38562
ENSG00000246139.2	chr12:125343128-125362549	lincRNA	RP11-592O2.1	2.38562
ENSG00000245146.2	chr5:139452441-139488215	lincRNA	CTB-131B5.4	2.38562
ENSG00000245059.2	chr16:81110923-81112466	lincRNA	RP11-303E16.7	2.38562
ENSG00000243083.1	chr3:72200407-72223483	lincRNA	RP11-433A10.1	2.38562
ENSG00000242659.1	chr3:113465718-113466255	lincRNA	RP11-271C24.2	2.38562
ENSG00000242545.1	chr3:59450055-59496404	lincRNA	RP11-719N22.2	2.38562
ENSG00000239572.1	chr3:87780551-87842779	lincRNA	RP11-451B8.1	2.38562
ENSG00000238274.2	chr6:22056774-22111157	lincRNA	LINC00340	2.38562
ENSG00000237595.1	chr20:48780000-48782639	lincRNA	RP11-112L6.3	2.38562
ENSG00000237356.1	chr14:53635771-54153976	lincRNA	AL163953.3	2.38562
ENSG00000236963.1	chr1:20687071-20757727	lincRNA	RP4-749H3.1	2.38562
ENSG00000236209.1	chr2:75146681-75151973	lincRNA	AC104135.2	2.38562
ENSG00000236176.1	chr13:90200944-90206058	lincRNA	LINC00353	2.38562
ENSG00000236049.1	chr2:151409045-151428735	lincRNA	AC104777.2	2.38562
ENSG00000235664.1	chr7:22928989-22980809	lincRNA	AC005682.8	2.38562
ENSG00000235149.1	chr4:186839293-186840614	lincRNA	RP11-45I20.1	2.38562
ENSG00000234675.1	chr6:148338557-148342110	lincRNA	RP11-242F11.2	2.38562
ENSG00000234165.1	chr3:26753797-26754855	lincRNA	AC114877.3	2.38562
ENSG00000234155.1	chr6:86096936-86099904	lincRNA	RP11-30P6.6	2.38562
ENSG00000233895.1	chr20:19738351-19790319	lincRNA	RP1-122P22.2	2.38562
ENSG00000233684.2	chr2:317911-342118	lincRNA	AC079779.6	2.38562
ENSG00000233535.1	chrX:13973511-13982023	lincRNA	RP1-122K4.2	2.38562
ENSG00000232655.1	chr22:44839206-44840668	lincRNA	CTA-397C4.2	2.38562
ENSG00000232104.1	chr9:3526722-3671646	lincRNA	RP11-509J21.1	2.38562
ENSG00000231509.1	chr9:5584489-5588994	lincRNA	RP11-574F11.3	2.38562
ENSG00000231482.2	chr2:1576325-1584083	lincRNA	AC141930.2	2.38562
ENSG00000230876.2	chr2:33050509-33151760	lincRNA	LINC00486	2.38562
ENSG00000229543.1	chr10:80053598-80060760	lincRNA	RP11-90J7.2	2.38562
ENSG00000228420.1	chr1:110370976-110414058	lincRNA	RP4-735C1.6	2.38562
ENSG00000228261.1	chr10:106083126-106086762	lincRNA	RP11-127L20.3	2.38562
ENSG00000226935.2	chr21:29911639-29912677	lincRNA	LINC00161	2.38562
ENSG00000226669.1	chr9:3684075-3689626	lincRNA	RP11-509J21.4	2.38562
ENSG00000226649.1	chr2:3160526-3161568	lincRNA	AC019118.4	2.38562
ENSG00000226472.3	chr12:31149972-31158938	lincRNA	RP11-551L14.4	2.38562
ENSG00000226355.1	chr9:132200494-132201397	lincRNA	RP11-65J3.2	2.38562
ENSG00000226194.1	chr6:169770092-169788480	lincRNA	RP1-137D17.1	2.38562
ENSG00000225446.1	chr1:91317315-91319843	lincRNA	RP4-665J23.2	2.38562
ENSG00000225241.2	chr1:144593362-144621656	lincRNA	NBPF8	2.38562
ENSG00000224549.1	chr9:22767173-22768315	lincRNA	RP11-370B11.3	2.38562
ENSG00000223466.1	chr2:196397758-196403405	lincRNA	AC064834.2	2.38562
ENSG00000203279.2	chr9:100000045-100000960	lincRNA	RP11-498P14.5	2.38562
ENSG00000162947.4	chr2:150624019-150715705	lincRNA	AC007364.1	2.38562
ENSG00000237438.1	chr22:17517459-17539682	lincRNA	CECR7	2.3644
ENSG00000260645.1	chr6:81176674-81178797	lincRNA	RP11-250B2.5	2.33145
ENSG00000248131.1	chr5:12574968-12804475	lincRNA	RP11-308B16.1	2.33145
ENSG00000261825.1	chr16:54024923-54028366	lincRNA	RP11-357N13.6	2.25102
ENSG00000258889.1	chr14:70833570-70839810	lincRNA	RP11-718G2.4	2.20563
ENSG00000255970.1	chr12:68102826-68123255	lincRNA	RP11-43N5.1	2.20563
ENSG00000255864.1	chr12:24366189-24715524	lincRNA	RP11-444D3.1	2.20563
ENSG00000251497.2	chr12:123565930-123569291	lincRNA	RP11-197N18.7	2.20563
ENSG00000234292.3	chr5:90575913-90576959	lincRNA	RP11-213H15.1	2.20563
ENSG00000260454.1	chr9:93759335-93764153	lincRNA	RP11-367F23.2	2.01784
ENSG00000261609.1	chr16:81416873-81424489	lincRNA	MIR4720	1.99413
ENSG00000229645.4	chr14:95873605-95876427	lincRNA	LINC00341	1.92305
ENSG00000261311.1	chr1:92864530-92867613	lincRNA	RP5-1014C4.3	1.91579
ENSG00000256250.1	chr12:131295150-131296983	lincRNA	RP11-989F5.1	1.89991
ENSG00000255933.1	chr12:132241510-132242592	lincRNA	RP11-495K9.5	1.89991
ENSG00000233858.3	chr8:49502960-49700220	lincRNA	AC026904.1	1.89991
ENSG00000227744.3	chr2:239840997-239847965	lincRNA	AC114788.2	1.89991
ENSG00000215196.3	chr5:17130136-17217508	lincRNA	AC091878.1	1.89991
ENSG00000261770.1	chr19:28248091-28251757	lincRNA	CTC-459F4.1	1.84951
ENSG00000248125.1	chr5:144809430-144830662	lincRNA	CTB-73N10.1	1.8311
ENSG00000227136.2	chr10:80027084-80090352	lincRNA	C10orf101	1.8311
ENSG00000260977.1	chr2:47004921-47007384	lincRNA	RP11-333I13.1	1.80356
ENSG00000261618.1	chr8:79749763-79752757	lincRNA	RP11-79H23.3	1.77944
ENSG00000232018.3	chr14:101426845-101452987	lincRNA	AL132709.8	1.7768
ENSG00000229481.1	chr19:38320190-38322797	lincRNA	LOC147976	1.68773
ENSG00000243993.1	chr3:64430157-64431152	lincRNA	RP11-14D22.2	1.68407
ENSG00000261425.1	chr15:68591127-68593343	lincRNA	RP11-709B3.2	1.61655
ENSG00000260317.1	chr8:81453534-81455339	lincRNA	RP11-48B3.4	1.61655
ENSG00000260604.1	chr6:3905143-3912213	lincRNA	RP1-140K8.5	1.51149
ENSG00000259976.1	chr3:114033347-114035026	lincRNA	RP11-553L6.5	1.51149
ENSG00000259705.1	chr15:48938147-48944213	lincRNA	RP11-227D13.1	1.51149
ENSG00000253585.1	chr8:95109991-95116550	lincRNA	KB-1184D12.1	1.51149
ENSG00000253385.1	chr8:103866682-103868303	lincRNA	KB-1254G8.1	1.51149
ENSG00000250548.2	chr14:62023030-62037371	lincRNA	RP11-47I22.2	1.51149
ENSG00000235119.1	chr9:117159003-117160783	lincRNA	RP11-9M16.2	1.51149
ENSG00000225163.3	chr14:97409915-97411731	lincRNA	C14orf63	1.4661
ENSG00000258610.1	chr14:77245294-77248592	lincRNA	RP11-488C13.7	1.36378
ENSG00000260804.1	chr2:217081767-217084915	lincRNA	RP11-566E18.3	1.33551
ENSG00000261389.1	chr16:54033348-54048240	lincRNA	RP11-357N13.7	1.26591
ENSG00000259850.1	chr17:17091981-17095962	lincRNA	RP11-45M22.1	1.11483
ENSG00000227456.2	chr21:35552977-35562220	lincRNA	LINC00310	1.11393
ENSG00000258701.1	chr14:105287537-105290055	lincRNA	RP11-477I4.3	1.08866
ENSG00000227017.1	chr7:30216002-30218630	lincRNA	AC007036.6	1.08866
ENSG00000249628.2	chr12:1609690-1616484	lincRNA	RP3-340I3.1	1.0587
ENSG00000253352.3	chr22:31366662-31374831	lincRNA	TUG1	1.05577
CUFF.2745	chr2:133011911-133013473	Intronic_cuffs	CUFF.2745	5.05373
CUFF.7604	chr7:48672358-48672404	Intronic_cuffs	CUFF.7604	4.43357
CUFF.2746	chr2:133013589-133013776	Intronic_cuffs	CUFF.2746	3.49656
CUFF.5252	chr5:361756-362480	Intronic_cuffs	CUFF.5252	3.46826
CUFF.8838	chr8:69218463-69218660	Intronic_cuffs	CUFF.8838	3.2702
CUFF.7309	chr7:2675703-2676125	Intronic_cuffs	CUFF.7309	3.19512
CUFF.6826	chr6:56405938-56406366	Intronic_cuffs	CUFF.6826	3.12411
CUFF.7273	chr7:197858-198833	Intronic_cuffs	CUFF.7273	3.05237
CUFF.12273	chr12:2248792-2249568	Intronic_cuffs	CUFF.12273	3.04722
CUFF.5938	chr5:133465914-133467239	Intronic_cuffs	CUFF.5938	2.97032
CUFF.19080	chr22:46482285-46482876	Intronic_cuffs	CUFF.19080	2.88566
CUFF.7308	chr7:2674236-2675441	Intronic_cuffs	CUFF.7308	2.87309
CUFF.14327	chr14:104160823-104162179	Intronic_cuffs	CUFF.14327	2.47465
CUFF.550	chr1:41484886-41485817	Intronic_cuffs	CUFF.550	2.47428
CUFF.14328	chr14:104175745-104176787	Intronic_cuffs	CUFF.14328	2.45053
CUFF.12292	chr12:2349967-2351007	Intronic_cuffs	CUFF.12292	2.43346
CUFF.11276	chr11:2684469-2685774	Intronic_cuffs	CUFF.11276	2.39118
CUFF.5468	chr5:38892498-38892974	Intronic_cuffs	CUFF.5468	2.39107
CUFF.12294	chr12:2357336-2357984	Intronic_cuffs	CUFF.12294	2.29342
CUFF.14996	chr16:591520-591825	Intronic_cuffs	CUFF.14996	2.27942
CUFF.12283	chr12:2280368-2281286	Intronic_cuffs	CUFF.12283	2.21242
CUFF.12295	chr12:2436258-2436939	Intronic_cuffs	CUFF.12295	2.16222
CUFF.12278	chr12:2264230-2264586	Intronic_cuffs	CUFF.12278	2.16222
CUFF.3399	chr3:11198588-11199124	Intronic_cuffs	CUFF.3399	2.16222
CUFF.9556	chr8:145685006-145685458	Intronic_cuffs	CUFF.9556	2.16136
CUFF.12293	chr12:2353149-2353916	Intronic_cuffs	CUFF.12293	2.12785
CUFF.9555	chr8:145683796-145684607	Intronic_cuffs	CUFF.9555	2.12309
CUFF.16140	chr17:33478110-33478362	Intronic_cuffs	CUFF.16140	2.11185
CUFF.19081	chr22:46495381-46496528	Intronic_cuffs	CUFF.19081	2.09979
CUFF.10209	chr9:127047247-127048194	Intronic_cuffs	CUFF.10209	2.00712
CUFF.9756	chr9:32431910-32433252	Intronic_cuffs	CUFF.9756	1.95334
CUFF.6828	chr6:56465724-56466222	Intronic_cuffs	CUFF.6828	1.95105
CUFF.11277	chr11:2688080-2689536	Intronic_cuffs	CUFF.11277	1.92923
CUFF.4224	chr3:147118669-147119073	Intronic_cuffs	CUFF.4224	1.91756
CUFF.17860	chr19:55390045-55390091	Intronic_cuffs	CUFF.17860	1.89991
CUFF.13560	chr13:93999240-93999977	Intronic_cuffs	CUFF.13560	1.89379
CUFF.12290	chr12:2345188-2345962	Intronic_cuffs	CUFF.12290	1.85096
CUFF.10206	chr9:127029826-127030432	Intronic_cuffs	CUFF.10206	1.84951
CUFF.12282	chr12:2277720-2278394	Intronic_cuffs	CUFF.12282	1.83209
CUFF.2661	chr2:114027366-114028505	Intronic_cuffs	CUFF.2661	1.79484
CUFF.17373	chr19:22023140-22023866	Intronic_cuffs	CUFF.17373	1.77944
CUFF.17055	chr19:5235544-5236498	Intronic_cuffs	CUFF.17055	1.76759
CUFF.3404	chr3:11204772-11205132	Intronic_cuffs	CUFF.3404	1.75998
CUFF.3311	chr2:242381400-242381881	Intronic_cuffs	CUFF.3311	1.75998
CUFF.12285	chr12:2293509-2294150	Intronic_cuffs	CUFF.12285	1.75815
CUFF.12284	chr12:2282706-2283588	Intronic_cuffs	CUFF.12284	1.75815
CUFF.11278	chr11:2691960-2693702	Intronic_cuffs	CUFF.11278	1.71734
CUFF.11073	chr10:105418893-105420053	Intronic_cuffs	CUFF.11073	1.71538
CUFF.16752	chr18:21105994-21106464	Intronic_cuffs	CUFF.16752	1.71538
CUFF.15152	chr16:9198111-9199295	Intronic_cuffs	CUFF.15152	1.70494
CUFF.6126	chr5:153775036-153775509	Intronic_cuffs	CUFF.6126	1.68773
CUFF.8528	chr8:23197219-23197410	Intronic_cuffs	CUFF.8528	1.65622
CUFF.5469	chr5:38900014-38901025	Intronic_cuffs	CUFF.5469	1.65622
CUFF.15156	chr16:9205674-9206582	Intronic_cuffs	CUFF.15156	1.63733
CUFF.17811	chr19:53155551-53156951	Intronic_cuffs	CUFF.17811	1.63543
CUFF.9018	chr8:101956969-101957704	Intronic_cuffs	CUFF.9018	1.61655
CUFF.5467	chr5:38891520-38892368	Intronic_cuffs	CUFF.5467	1.60424
CUFF.4223	chr3:147116543-147117142	Intronic_cuffs	CUFF.4223	1.5789
CUFF.3398	chr3:11196567-11198455	Intronic_cuffs	CUFF.3398	1.57173
CUFF.14997	chr16:594868-595651	Intronic_cuffs	CUFF.14997	1.55939
CUFF.3824	chr3:61850437-61851115	Intronic_cuffs	CUFF.3824	1.55939
CUFF.4225	chr3:147119243-147120035	Intronic_cuffs	CUFF.4225	1.52234
CUFF.10840	chr10:79362750-79363617	Intronic_cuffs	CUFF.10840	1.516
CUFF.11434	chr11:19763430-19764959	Intronic_cuffs	CUFF.11434	1.50811
CUFF.16156	chr17:34157427-34158041	Intronic_cuffs	CUFF.16156	1.48237
CUFF.13536	chr13:93894899-93895736	Intronic_cuffs	CUFF.13536	1.47957
CUFF.10207	chr9:127035399-127035760	Intronic_cuffs	CUFF.10207	1.45226
CUFF.13564	chr13:94029316-94029926	Intronic_cuffs	CUFF.13564	1.44641
CUFF.12291	chr12:2347303-2347906	Intronic_cuffs	CUFF.12291	1.44641
CUFF.17262	chr19:16188261-16188723	Intronic_cuffs	CUFF.17262	1.44641
CUFF.12280	chr12:2274855-2275476	Intronic_cuffs	CUFF.12280	1.42815
CUFF.12275	chr12:2257914-2259743	Intronic_cuffs	CUFF.12275	1.42066
CUFF.695	chr1:54045190-54045887	Intronic_cuffs	CUFF.695	1.41757
CUFF.13563	chr13:94026295-94027850	Intronic_cuffs	CUFF.13563	1.41739
CUFF.14202	chr14:81732024-81732956	Intronic_cuffs	CUFF.14202	1.40766
CUFF.9139	chr8:116578385-116580876	Intronic_cuffs	CUFF.9139	1.40647
CUFF.11425	chr11:19748208-19749548	Intronic_cuffs	CUFF.11425	1.40181
CUFF.9343	chr8:128975587-128976104	Intronic_cuffs	CUFF.9343	1.40101
CUFF.9183	chr8:118969242-118970043	Intronic_cuffs	CUFF.9183	1.40101
CUFF.3403	chr3:11203485-11204136	Intronic_cuffs	CUFF.3403	1.39393
CUFF.12289	chr12:2328737-2329585	Intronic_cuffs	CUFF.12289	1.37527
CUFF.9220	chr8:119063626-119064340	Intronic_cuffs	CUFF.9220	1.3747
CUFF.11430	chr11:19756499-19757092	Intronic_cuffs	CUFF.11430	1.37419
CUFF.5378	chr5:14458771-14459390	Intronic_cuffs	CUFF.5378	1.3714
CUFF.17056	chr19:5236498-5236695	Intronic_cuffs	CUFF.17056	1.35119
CUFF.13566	chr13:94040539-94041250	Intronic_cuffs	CUFF.13566	1.33314
CUFF.3405	chr3:11205277-11206088	Intronic_cuffs	CUFF.3405	1.33314
CUFF.17808	chr19:53149460-53150549	Intronic_cuffs	CUFF.17808	1.31971
CUFF.5470	chr5:38902307-38902782	Intronic_cuffs	CUFF.5470	1.31479
CUFF.16754	chr18:21160531-21161052	Intronic_cuffs	CUFF.16754	1.31479
CUFF.9246	chr8:119113100-119114093	Intronic_cuffs	CUFF.9246	1.29457
CUFF.15653	chr16:81902225-81902301	Intronic_cuffs	CUFF.15653	1.28517
CUFF.9354	chr8:129012468-129012972	Intronic_cuffs	CUFF.9354	1.2816
CUFF.3400	chr3:11199234-11199817	Intronic_cuffs	CUFF.3400	1.27694
CUFF.11428	chr11:19751150-19752378	Intronic_cuffs	CUFF.11428	1.26325
CUFF.16708	chr18:8763022-8763856	Intronic_cuffs	CUFF.16708	1.25147
CUFF.9113	chr8:116462379-116463271	Intronic_cuffs	CUFF.9113	1.2484
CUFF.551	chr1:41489981-41490424	Intronic_cuffs	CUFF.551	1.2484
CUFF.8127	chr7:130588181-130588718	Intronic_cuffs	CUFF.8127	1.23377
CUFF.7623	chr7:55092399-55093559	Intronic_cuffs	CUFF.7623	1.23287
CUFF.9328	chr8:128912581-128913586	Intronic_cuffs	CUFF.9328	1.22308
CUFF.9236	chr8:119095575-119096057	Intronic_cuffs	CUFF.9236	1.22308
CUFF.15624	chr16:75281223-75281659	Intronic_cuffs	CUFF.15624	1.21492
CUFF.14326	chr14:104159453-104159810	Intronic_cuffs	CUFF.14326	1.21492
CUFF.1402	chr1:162701706-162702437	Intronic_cuffs	CUFF.1402	1.21492
CUFF.10626	chr10:35685733-35686627	Intronic_cuffs	CUFF.10626	1.21492
CUFF.5939	chr5:133468832-133469368	Intronic_cuffs	CUFF.5939	1.20849
CUFF.16002	chr17:17632373-17632994	Intronic_cuffs	CUFF.16002	1.19901
CUFF.9557	chr8:145686228-145687563	Intronic_cuffs	CUFF.9557	1.18383
CUFF.7546	chr7:43673573-43675157	Intronic_cuffs	CUFF.7546	1.17929
CUFF.12893	chr12:85562703-85562766	Intronic_cuffs	CUFF.12893	1.16439
CUFF.11431	chr11:19757297-19758712	Intronic_cuffs	CUFF.11431	1.14593
CUFF.6128	chr5:153777026-153777962	Intronic_cuffs	CUFF.6128	1.14274
CUFF.12323	chr12:6432403-6433361	Intronic_cuffs	CUFF.12323	1.13708
CUFF.3402	chr3:11202292-11202951	Intronic_cuffs	CUFF.3402	1.13554
CUFF.8129	chr7:130590856-130591351	Intronic_cuffs	CUFF.8129	1.1287
CUFF.5251	chr5:355471-355904	Intronic_cuffs	CUFF.5251	1.1287
CUFF.7627	chr7:55103467-55103931	Intronic_cuffs	CUFF.7627	1.12514
CUFF.10286	chr9:131391679-131392252	Intronic_cuffs	CUFF.10286	1.11393
CUFF.19419	chrX:73472615-73473682	Intronic_cuffs	CUFF.19419	1.1051
CUFF.12286	chr12:2311763-2312307	Intronic_cuffs	CUFF.12286	1.10431
CUFF.9706	chr9:21528245-21528920	Intronic_cuffs	CUFF.9706	1.10431
CUFF.9411	chr8:131304501-131305078	Intronic_cuffs	CUFF.9411	1.10431
CUFF.3487	chr3:23314030-23314719	Intronic_cuffs	CUFF.3487	1.10431
CUFF.15151	chr16:9197170-9197931	Intronic_cuffs	CUFF.15151	1.0986
CUFF.11072	chr10:105417069-105418232	Intronic_cuffs	CUFF.11072	1.09586
CUFF.9223	chr8:119068554-119069753	Intronic_cuffs	CUFF.9223	1.08748
CUFF.13655	chr13:108388371-108388844	Intronic_cuffs	CUFF.13655	1.07629
CUFF.17809	chr19:53152327-53153093	Intronic_cuffs	CUFF.17809	1.07629
CUFF.6827	chr6:56406490-56407110	Intronic_cuffs	CUFF.6827	1.06916
CUFF.8128	chr7:130589794-130590663	Intronic_cuffs	CUFF.8128	1.0606
CUFF.9030	chr8:103314498-103314739	Intronic_cuffs	CUFF.9030	1.05011
CUFF.11436	chr11:19768925-19769494	Intronic_cuffs	CUFF.11436	1.05011
CUFF.7622	chr7:55089584-55090515	Intronic_cuffs	CUFF.7622	1.04891
CUFF.5652	chr5:77789019-77790269	Intronic_cuffs	CUFF.5652	1.04891
CUFF.13661	chr13:108408861-108409389	Intronic_cuffs	CUFF.13661	1.03699
CUFF.12274	chr12:2255796-2256240	Intronic_cuffs	CUFF.12274	1.03699
CUFF.5295	chr5:6734557-6735180	Intronic_cuffs	CUFF.5295	1.03699
CUFF.10842	chr10:79373703-79374196	Intronic_cuffs	CUFF.10842	1.03699
CUFF.7993	chr7:105894992-105895655	Intronic_cuffs	CUFF.7993	1.03351
CUFF.1335	chr1:157975911-157976740	Intronic_cuffs	CUFF.1335	1.02399
CUFF.11424	chr11:19745629-19746347	Intronic_cuffs	CUFF.11424	1.00977
CUFF.6235	chr5:174541733-174542144	Intergenic_cuffs	CUFF.6235	6.24498
CUFF.19755	chrY:10034889-10035115	Intergenic_cuffs	CUFF.19755	5.28669
CUFF.18595	chr21:27228081-27228157	Intergenic_cuffs	CUFF.18595	5.1003
CUFF.8781	chr8:58118268-58118641	Intergenic_cuffs	CUFF.8781	5.02992
CUFF.15386	chr16:33962500-33964322	Intergenic_cuffs	CUFF.15386	4.93788
CUFF.17377	chr19:22877616-22877702	Intergenic_cuffs	CUFF.17377	4.9345
CUFF.18557	chr21:9825437-9827586	Intergenic_cuffs	CUFF.18557	4.92484
CUFF.17391	chr19:24185661-24185934	Intergenic_cuffs	CUFF.17391	4.90347
CUFF.8783	chr8:58127535-58128396	Intergenic_cuffs	CUFF.8783	4.85878
CUFF.19756	chrY:10035221-10036698	Intergenic_cuffs	CUFF.19756	4.67604
CUFF.8782	chr8:58122192-58122753	Intergenic_cuffs	CUFF.8782	4.55575
CUFF.16286	chr17:41381799-41382460	Intergenic_cuffs	CUFF.16286	4.20334
CUFF.17388	chr19:24183059-24183441	Intergenic_cuffs	CUFF.17388	3.84783
CUFF.14433	chr15:34786620-34788101	Intergenic_cuffs	CUFF.14433	3.77368
CUFF.2747	chr2:133036903-133037563	Intergenic_cuffs	CUFF.2747	3.70138
CUFF.367	chr1:28242605-28242657	Intergenic_cuffs	CUFF.367	3.59322
CUFF.315	chr1:25483504-25483602	Intergenic_cuffs	CUFF.315	3.49534
CUFF.19437	chrX:75404604-75405226	Intergenic_cuffs	CUFF.19437	3.21536
CUFF.5392	chr5:16663832-16664538	Intergenic_cuffs	CUFF.5392	3.15868
CUFF.950	chr1:108113061-108113192	Intergenic_cuffs	CUFF.950	3.13312
CUFF.6692	chr6:36896181-36896627	Intergenic_cuffs	CUFF.6692	3.047
CUFF.17390	chr19:24184357-24185019	Intergenic_cuffs	CUFF.17390	3.03087
CUFF.12854	chr12:75347323-75347392	Intergenic_cuffs	CUFF.12854	2.75113
CUFF.15252	chr16:23684719-23686168	Intergenic_cuffs	CUFF.15252	2.68171
CUFF.3953	chr3:108250300-108250370	Intergenic_cuffs	CUFF.3953	2.56201
CUFF.9462	chr8:136786011-136786075	Intergenic_cuffs	CUFF.9462	2.53712
CUFF.17604	chr19:42777837-42778172	Intergenic_cuffs	CUFF.17604	2.52574
CUFF.6298	chr5:178395130-178395917	Intergenic_cuffs	CUFF.6298	2.46907
CUFF.2997	chr2:196447517-196448755	Intergenic_cuffs	CUFF.2997	2.38562
CUFF.16288	chr17:41466055-41466398	Intergenic_cuffs	CUFF.16288	2.37736
CUFF.10562	chr10:20575939-20576501	Intergenic_cuffs	CUFF.10562	2.33744
CUFF.17389	chr19:24183606-24183772	Intergenic_cuffs	CUFF.17389	2.26237
CUFF.3999	chr3:117985768-117985822	Intergenic_cuffs	CUFF.3999	2.18315
CUFF.8589	chr8:28916929-28917506	Intergenic_cuffs	CUFF.8589	2.17742
CUFF.19078	chr22:46470767-46472041	Intergenic_cuffs	CUFF.19078	2.11982
CUFF.2351	chr2:65103096-65103154	Intergenic_cuffs	CUFF.2351	2.05453
CUFF.12041	chr11:106553814-106554607	Intergenic_cuffs	CUFF.12041	2.03738
CUFF.8592	chr8:28920734-28921285	Intergenic_cuffs	CUFF.8592	2.01346
CUFF.9485	chr8:142403262-142404056	Intergenic_cuffs	CUFF.9485	1.99741
CUFF.17392	chr19:24186123-24186210	Intergenic_cuffs	CUFF.17392	1.96799
CUFF.1452	chr1:168218883-168220258	Intergenic_cuffs	CUFF.1452	1.95965
CUFF.1763	chr1:214526215-214526556	Intergenic_cuffs	CUFF.1763	1.94166
CUFF.3358	chr3:8889274-8889914	Intergenic_cuffs	CUFF.3358	1.77944
CUFF.19079	chr22:46479812-46480742	Intergenic_cuffs	CUFF.19079	1.77895
CUFF.18537	chr20:62494635-62495159	Intergenic_cuffs	CUFF.18537	1.71304
CUFF.12039	chr11:106550285-106550955	Intergenic_cuffs	CUFF.12039	1.71018
CUFF.9011	chr8:101711907-101712609	Intergenic_cuffs	CUFF.9011	1.65526
CUFF.12040	chr11:106552233-106553074	Intergenic_cuffs	CUFF.12040	1.60424
CUFF.8588	chr8:28916548-28916929	Intergenic_cuffs	CUFF.8588	1.56387
CUFF.7642	chr7:55533068-55533662	Intergenic_cuffs	CUFF.7642	1.56229
CUFF.15101	chr16:3207320-3207484	Intergenic_cuffs	CUFF.15101	1.52849
CUFF.2455	chr2:78928716-78928811	Intergenic_cuffs	CUFF.2455	1.48994
CUFF.5577	chr5:65388040-65389687	Intergenic_cuffs	CUFF.5577	1.48486
CUFF.3121	chr2:217079500-217080056	Intergenic_cuffs	CUFF.3121	1.48472
CUFF.6048	chr5:145062242-145063144	Intergenic_cuffs	CUFF.6048	1.48237
CUFF.6690	chr6:36894816-36895395	Intergenic_cuffs	CUFF.6690	1.48104
CUFF.19077	chr22:46469856-46470550	Intergenic_cuffs	CUFF.19077	1.42482
CUFF.19076	chr22:46469168-46469719	Intergenic_cuffs	CUFF.19076	1.41742
CUFF.7855	chr7:97588391-97588860	Intergenic_cuffs	CUFF.7855	1.36442
CUFF.12262	chr12:1641172-1641860	Intergenic_cuffs	CUFF.12262	1.36125
CUFF.16509	chr17:64805121-64806750	Intergenic_cuffs	CUFF.16509	1.3327
CUFF.17015	chr19:3465481-3466182	Intergenic_cuffs	CUFF.17015	1.33063
CUFF.18039	chr20:3851804-3854016	Intergenic_cuffs	CUFF.18039	1.3226
CUFF.1760	chr1:214526674-214527717	Intergenic_cuffs	CUFF.1760	1.31707
CUFF.12564	chr12:46576957-46580564	Intergenic_cuffs	CUFF.12564	1.30559
CUFF.7641	chr7:55531564-55532371	Intergenic_cuffs	CUFF.7641	1.2816
CUFF.8590	chr8:28917506-28919773	Intergenic_cuffs	CUFF.8590	1.27639
CUFF.17415	chr19:28257823-28259799	Intergenic_cuffs	CUFF.17415	1.27491
CUFF.17394	chr19:24234610-24234963	Intergenic_cuffs	CUFF.17394	1.26962
CUFF.444	chr1:33470246-33472198	Intergenic_cuffs	CUFF.444	1.24436
CUFF.4226	chr3:147124723-147125949	Intergenic_cuffs	CUFF.4226	1.22816
CUFF.17603	chr19:42775955-42777445	Intergenic_cuffs	CUFF.17603	1.22422
CUFF.3199	chr2:227598310-227599643	Intergenic_cuffs	CUFF.3199	1.21386
CUFF.10329	chr9:133768224-133770243	Intergenic_cuffs	CUFF.10329	1.20631
CUFF.14048	chr14:61107993-61109542	Intergenic_cuffs	CUFF.14048	1.20329
CUFF.2375	chr2:69685766-69686400	Intergenic_cuffs	CUFF.2375	1.20329
CUFF.8587	chr8:28915102-28915919	Intergenic_cuffs	CUFF.8587	1.17437
CUFF.10612	chr10:33179376-33181863	Intergenic_cuffs	CUFF.10612	1.17075
CUFF.544	chr1:41480015-41480721	Intergenic_cuffs	CUFF.544	1.14047
CUFF.19075	chr22:46468462-46469047	Intergenic_cuffs	CUFF.19075	1.13838
CUFF.6688	chr6:36893516-36894059	Intergenic_cuffs	CUFF.6688	1.13708
CUFF.10330	chr9:133770350-133770738	Intergenic_cuffs	CUFF.10330	1.13147
CUFF.543	chr1:41479407-41479891	Intergenic_cuffs	CUFF.543	1.1287
CUFF.16508	chr17:64801506-64804876	Intergenic_cuffs	CUFF.16508	1.10682
CUFF.12095	chr11:114213192-114214036	Intergenic_cuffs	CUFF.12095	1.10431
CUFF.17414	chr19:28256163-28257417	Intergenic_cuffs	CUFF.17414	1.09195
CUFF.12092	chr11:114189856-114193772	Intergenic_cuffs	CUFF.12092	1.07319
CUFF.2377	chr2:69690946-69692111	Intergenic_cuffs	CUFF.2377	1.0606
CUFF.2469	chr2:85568575-85568863	Intergenic_cuffs	CUFF.2469	1.0587
CUFF.16465	chr17:60214671-60214887	Intergenic_cuffs	CUFF.16465	1.0587
CUFF.11394	chr11:17399294-17401216	Intergenic_cuffs	CUFF.11394	1.04174
CUFF.4655	chr4:20254230-20254754	Intergenic_cuffs	CUFF.4655	1.02007
CUFF.3120	chr2:217077227-217077927	Intergenic_cuffs	CUFF.3120	1.02007
CUFF.3119	chr2:217076496-217077111	Intergenic_cuffs	CUFF.3119	1.02007
CUFF.5130	chr4:154228943-154229869	Exonic_Intronic_cuffs	CUFF.5130	3.24052
CUFF.7074	chr6:131505464-131506626	Exonic_Intronic_cuffs	CUFF.7074	2.38562
CUFF.4884	chr4:88087995-88088886	Exonic_Intronic_cuffs	CUFF.4884	2.38562
CUFF.10992	chr10:100807395-100808076	Exonic_Intronic_cuffs	CUFF.10992	2.38562
CUFF.18665	chr21:37541267-37542478	Exonic_Intronic_cuffs	CUFF.18665	2.38562
CUFF.784	chr1:72740234-72740838	Exonic_Intronic_cuffs	CUFF.784	2.20563
CUFF.15154	chr16:9200817-9204387	Exonic_Intronic_cuffs	CUFF.15154	2.12667
CUFF.4222	chr3:147120960-147123115	Exonic_Intronic_cuffs	CUFF.4222	1.85849
CUFF.546	chr1:41482708-41484288	Exonic_Intronic_cuffs	CUFF.546	1.53038
CUFF.8760	chr8:54883790-54886758	Exonic_Intronic_cuffs	CUFF.8760	1.51149
CUFF.17955	chr19:58849272-58850167	Exonic_Intronic_cuffs	CUFF.17955	1.48994
CUFF.5415	chr5:32100760-32101403	Exonic_Intronic_cuffs	CUFF.5415	1.48472
CUFF.4221	chr3:147111778-147113715	Exonic_Intronic_cuffs	CUFF.4221	1.44684
CUFF.14064	chr14:64701403-64702334	Exonic_Intronic_cuffs	CUFF.14064	1.41792
CUFF.9319	chr8:128959438-128962595	Exonic_Intronic_cuffs	CUFF.9319	1.23828
CUFF.9983	chr9:91980339-91981198	Exonic_Intronic_cuffs	CUFF.9983	1.12044
CUFF.5936	chr5:133477542-133479871	Exonic_Intronic_cuffs	CUFF.5936	1.02007
CUFF.8521	chr8:23152035-23153492	Exonic_Intronic_cuffs	CUFF.8521	1.01283
