# Supplementary material for: MEG3 long noncoding RNA regulates the TGF-β pathway genes through formation of RNA–DNA triplex structures
Source: Nat Commun. 2015 Jul 24;6:7743. doi: 10.1038/ncomms8743 (PMC4525211; doi:10.1038/ncomms8743)
Supplement: Supplementary Data 3 — List of the annotated and non-annotated lncRNAs enriched in both H3K27me3 and EZH2 [file ncomms8743-s4.xls]

## Sheet: Sheet1
LncRNAs enriched in both EZH2 and H3K27me3
GeneID	Location	Class	GeneSymbol	logFC (EZH2)	logFC (H3K27me3)
ENSG00000233559.1	chr7:130538478-130613408	processed_transcript	AC016831.7	1.77944	2.47895
ENSG00000256025.1	chr12:2329702-2332645	antisense	CACNA1C-AS4	3.10533	1.20159
ENSG00000227117.2	chr22:30404730-30476469	processed_transcript	CTA-85E5.10	3.77368	4.1656
CUFF.11277	chr11:2688080-2689536	Intronic_cuffs	CUFF.11277	1.92923	2.65997
CUFF.12092	chr11:114189856-114193772	Intergenic_cuffs	CUFF.12092	1.07319	1.06722
CUFF.17390	chr19:24184357-24185019	Intergenic_cuffs	CUFF.17390	3.03087	4.24264
CUFF.2745	chr2:133011911-133013473	Intronic_cuffs	CUFF.2745	5.05373	4.14307
CUFF.2746	chr2:133013589-133013776	Intronic_cuffs	CUFF.2746	3.49656	2.39616
CUFF.550	chr1:41484886-41485817	Intronic_cuffs	CUFF.550	2.47428	1.28579
CUFF.8782	chr8:58122192-58122753	Intergenic_cuffs	CUFF.8782	4.55575	3.46843
ENSG00000258492.1	Chr11:2629558-2721224	antisense	KCNQ1OT1	2.35681	2.49561
ENSG00000214548.8	chr14:101245746-101327368	processed_transcript	MEG3	1.5233	2.67583
ENSG00000238133.2	chr2:174031173-174146764	antisense	MLK7-AS1	4.22547	3.41659
ENSG00000237328.1	chr17:17662467-17674135	antisense	RAI1-AS1	2.67231	3.9877
ENSG00000250903.2	chr6:2245981-2413825	processed_transcript	RP1-80B9.2	1.75531	2.62028
ENSG00000247317.3	chr8:144063154-144099854	processed_transcript	RP11-273G15.2	3.54345	2.45735
ENSG00000227681.1	chr6:147981838-148275073	lincRNA	RP11-307P5.1	4.99636	3.41659
ENSG00000226647.1	chr10:5754176-5786030	antisense	RP11-336A10.2	3.77368	4.1656
ENSG00000229372.1	chr1:43913446-43914315	antisense	SZT2-AS1	2.38562	4.1656
ENSG00000233202.1	chr7:2804241-2815134	processed_transcript	AC006028.10	1.80544	1.85636
ENSG00000224865.2	chr7:131594978-131633712	processed_transcript	AC009518.5	5.28655	4.1656
ENSG00000231638.1	chr7:43548326-43562141	antisense	AC011738.4	4.1621	5.12483
ENSG00000260597.1	chr12:54413693-54416373	lincRNA	AC012531.25	3.17076	3.43931
ENSG00000227279.1	chr18:25534482-25543651	antisense	AC015933.2	2.46592	1.69694
ENSG00000224376.1	chr2:232253686-232259702	processed_transcript	AC017104.6	3.77368	4.1656
ENSG00000239775.1	chr7:44104506-44105678	processed_transcript	AC017116.11	1.43229	1.58487
ENSG00000233858.3	chr8:49502960-49700220	lincRNA	AC026904.1	1.89991	2.45735
ENSG00000189229.10	chr3:6532165-6777816	processed_transcript	AC069277.2	3.24052	4.1656
ENSG00000225146.1	chr7:1068660-1083527	antisense	AC073957.15	2.38562	4.1656
ENSG00000236081.1	chr7:1778265-1781927	lincRNA	AC074389.9	4.1621	4.1656
ENSG00000235257.2	chr3:37795179-37903271	processed_transcript	AC093415.2	2.20563	2.45735
ENSG00000240093.1	chr7:182934-194180	antisense	AC093627.12	2.38562	5.12483
ENSG00000228133.1	chr17:1921176-1924000	antisense	AC099684.1	2.02404	2.07089
ENSG00000254879.1	chr11:48035957-48037407	antisense	AC103828.1	2.38562	4.1656
ENSG00000227495.1	chr17:4922508-4923388	antisense	AC109333.10	1.78872	1.79276
ENSG00000238160.1	chr5:131755107-131762406	antisense	AC116366.5	1.51149	2.45735
ENSG00000234290.1	chr5:131804578-131808735	antisense	AC116366.6	2.37736	1.20159
ENSG00000238184.1	chr11:2349978-2399222	processed_transcript	AC129929.5	3.77368	5.12483
ENSG00000205424.1	chr21:47247874-47256333	antisense	AL592528.1	6.41808	5.12483
ENSG00000245573.3	chr11:27528384-27719721	processed_transcript	BDNF-AS1	1.31479	1.61926
ENSG00000227136.2	chr10:80027084-80090352	lincRNA	C10orf101	1.8311	1.69694
ENSG00000235865.2	chr9:124043045-124047808	antisense	C9orf31	1.22308	1.04815
ENSG00000246627.2	chr12:2785166-2800366	antisense	CACNA1C-AS1	3.54345	2.45735
ENSG00000237438.1	chr22:17517459-17539682	lincRNA	CECR7	2.3644	1.84541
ENSG00000183535.5	chr21:46839630-46844985	processed_transcript	COL18A1-AS1	4.30622	3.63536
ENSG00000224973.1	chr22:34120999-34146830	processed_transcript	CTA-282F2.3	1.51149	2.45735
ENSG00000188693.7	chr7:91763917-91810039	processed_transcript	CTB-161K23.1	2.85637	1.20159
ENSG00000261770.1	chr19:28248091-28251757	lincRNA	CTC-459F4.1	1.84951	2.84792
ENSG00000225138.2	chr5:478237-480999	antisense	CTD-2228K2.7	1.98217	1.25636
ENSG00000249430.1	chr5:92265-139978	lincRNA	CTD-2231H16.1	3.11696	1.79276
ENSG00000259314.1	chr15:91147456-91157790	antisense	CTD-3065B20.3	3.77368	4.1656
CUFF.10206	chr9:127029826-127030432	Intronic_cuffs	CUFF.10206	1.84951	1.85636
CUFF.10207	chr9:127035399-127035760	Intronic_cuffs	CUFF.10207	1.45226	1.85636
CUFF.10209	chr9:127047247-127048194	Intronic_cuffs	CUFF.10209	2.00712	1.61926
CUFF.10329	chr9:133768224-133770243	Intergenic_cuffs	CUFF.10329	1.20631	1.1702
CUFF.10842	chr10:79373703-79374196	Intronic_cuffs	CUFF.10842	1.03699	2.16314
CUFF.11072	chr10:105417069-105418232	Intronic_cuffs	CUFF.11072	1.09586	1.68193
CUFF.11073	chr10:105418893-105420053	Intronic_cuffs	CUFF.11073	1.71538	1.40668
CUFF.11276	chr11:2684469-2685774	Intronic_cuffs	CUFF.11276	2.39118	1.86906
CUFF.11278	chr11:2691960-2693702	Intronic_cuffs	CUFF.11278	1.71734	2.27527
CUFF.11424	chr11:19745629-19746347	Intronic_cuffs	CUFF.11424	1.00977	2.59071
CUFF.11425	chr11:19748208-19749548	Intronic_cuffs	CUFF.11425	1.40181	1.68115
CUFF.11430	chr11:19756499-19757092	Intronic_cuffs	CUFF.11430	1.37419	2.39616
CUFF.11431	chr11:19757297-19758712	Intronic_cuffs	CUFF.11431	1.14593	1.41196
CUFF.11436	chr11:19768925-19769494	Intronic_cuffs	CUFF.11436	1.05011	1.27582
CUFF.12273	chr12:2248792-2249568	Intronic_cuffs	CUFF.12273	3.04722	3.91387
CUFF.12275	chr12:2257914-2259743	Intronic_cuffs	CUFF.12275	1.42066	1.80667
CUFF.12280	chr12:2274855-2275476	Intronic_cuffs	CUFF.12280	1.42815	1.40668
CUFF.12282	chr12:2277720-2278394	Intronic_cuffs	CUFF.12282	1.83209	1.60352
CUFF.12283	chr12:2280368-2281286	Intronic_cuffs	CUFF.12283	2.21242	1.49198
CUFF.12285	chr12:2293509-2294150	Intronic_cuffs	CUFF.12285	1.75815	2.39616
CUFF.12289	chr12:2328737-2329585	Intronic_cuffs	CUFF.12289	1.37527	1.87872
CUFF.12290	chr12:2345188-2345962	Intronic_cuffs	CUFF.12290	1.85096	1.64868
CUFF.12293	chr12:2353149-2353916	Intronic_cuffs	CUFF.12293	2.12785	1.72441
CUFF.12294	chr12:2357336-2357984	Intronic_cuffs	CUFF.12294	2.29342	2.28342
CUFF.12295	chr12:2436258-2436939	Intronic_cuffs	CUFF.12295	2.16222	1.43735
CUFF.12323	chr12:6432403-6433361	Intronic_cuffs	CUFF.12323	1.13708	1.28579
CUFF.12854	chr12:75347323-75347392	Intergenic_cuffs	CUFF.12854	2.75113	2.59619
CUFF.12893	chr12:85562703-85562766	Intronic_cuffs	CUFF.12893	1.16439	2.00321
CUFF.13536	chr13:93894899-93895736	Intronic_cuffs	CUFF.13536	1.47957	2.33248
CUFF.13566	chr13:94040539-94041250	Intronic_cuffs	CUFF.13566	1.33314	1.13057
CUFF.13661	chr13:108408861-108409389	Intronic_cuffs	CUFF.13661	1.03699	1.43735
CUFF.14048	chr14:61107993-61109542	Intergenic_cuffs	CUFF.14048	1.20329	1.53864
CUFF.14064	chr14:64701403-64702334	Exonic_Intronic_cuffs	CUFF.14064	1.41792	1.79276
CUFF.14327	chr14:104160823-104162179	Intronic_cuffs	CUFF.14327	2.47465	1.9636
CUFF.14328	chr14:104175745-104176787	Intronic_cuffs	CUFF.14328	2.45053	2.27527
CUFF.14996	chr16:591520-591825	Intronic_cuffs	CUFF.14996	2.27942	1.20159
CUFF.15101	chr16:3207320-3207484	Intergenic_cuffs	CUFF.15101	1.52849	3.03388
CUFF.15386	chr16:33962500-33964322	Intergenic_cuffs	CUFF.15386	4.93788	3.61168
CUFF.15624	chr16:75281223-75281659	Intronic_cuffs	CUFF.15624	1.21492	1.84541
CUFF.15653	chr16:81902225-81902301	Intronic_cuffs	CUFF.15653	1.28517	2.38001
CUFF.16140	chr17:33478110-33478362	Intronic_cuffs	CUFF.16140	2.11185	3.01534
CUFF.16156	chr17:34157427-34158041	Intronic_cuffs	CUFF.16156	1.48237	1.61926
CUFF.16286	chr17:41381799-41382460	Intergenic_cuffs	CUFF.16286	4.20334	3.47335
CUFF.16288	chr17:41466055-41466398	Intergenic_cuffs	CUFF.16288	2.37736	2.73194
CUFF.16752	chr18:21105994-21106464	Intronic_cuffs	CUFF.16752	1.71538	1.40668
CUFF.17015	chr19:3465481-3466182	Intergenic_cuffs	CUFF.17015	1.33063	2.0602
CUFF.17055	chr19:5235544-5236498	Intronic_cuffs	CUFF.17055	1.76759	1.62088
CUFF.17056	chr19:5236498-5236695	Intronic_cuffs	CUFF.17056	1.35119	2.26184
CUFF.17377	chr19:22877616-22877702	Intergenic_cuffs	CUFF.17377	4.9345	4.1656
CUFF.17388	chr19:24183059-24183441	Intergenic_cuffs	CUFF.17388	3.84783	2.71313
CUFF.17389	chr19:24183606-24183772	Intergenic_cuffs	CUFF.17389	2.26237	2.90342
CUFF.17391	chr19:24185661-24185934	Intergenic_cuffs	CUFF.17391	4.90347	6.30097
CUFF.17392	chr19:24186123-24186210	Intergenic_cuffs	CUFF.17392	1.96799	2.8007
CUFF.17415	chr19:28257823-28259799	Intergenic_cuffs	CUFF.17415	1.27491	1.65875
CUFF.17604	chr19:42777837-42778172	Intergenic_cuffs	CUFF.17604	2.52574	3.63718
CUFF.18039	chr20:3851804-3854016	Intergenic_cuffs	CUFF.18039	1.3226	1.46602
CUFF.18537	chr20:62494635-62495159	Intergenic_cuffs	CUFF.18537	1.71304	2.11659
CUFF.18557	chr21:9825437-9827586	Intergenic_cuffs	CUFF.18557	4.92484	3.59648
CUFF.18595	chr21:27228081-27228157	Intergenic_cuffs	CUFF.18595	5.1003	4.51874
CUFF.19078	chr22:46470767-46472041	Intergenic_cuffs	CUFF.19078	2.11982	2.32764
CUFF.19079	chr22:46479812-46480742	Intergenic_cuffs	CUFF.19079	1.77895	1.37637
CUFF.19080	chr22:46482285-46482876	Intronic_cuffs	CUFF.19080	2.88566	3.47335
CUFF.19081	chr22:46495381-46496528	Intronic_cuffs	CUFF.19081	2.09979	1.28579
CUFF.19419	chrX:73472615-73473682	Intronic_cuffs	CUFF.19419	1.1051	1.63127
CUFF.19755	chrY:10034889-10035115	Intergenic_cuffs	CUFF.19755	5.28669	2.62028
CUFF.19756	chrY:10035221-10036698	Intergenic_cuffs	CUFF.19756	4.67604	4.42671
CUFF.2351	chr2:65103096-65103154	Intergenic_cuffs	CUFF.2351	2.05453	2.27434
CUFF.2377	chr2:69690946-69692111	Intergenic_cuffs	CUFF.2377	1.0606	1.53864
CUFF.2469	chr2:85568575-85568863	Intergenic_cuffs	CUFF.2469	1.0587	3.22729
CUFF.2661	chr2:114027366-114028505	Intronic_cuffs	CUFF.2661	1.79484	1.28579
CUFF.2747	chr2:133036903-133037563	Intergenic_cuffs	CUFF.2747	3.70138	4.4051
CUFF.315	chr1:25483504-25483602	Intergenic_cuffs	CUFF.315	3.49534	4.66166
CUFF.3398	chr3:11196567-11198455	Intronic_cuffs	CUFF.3398	1.57173	1.2413
CUFF.3400	chr3:11199234-11199817	Intronic_cuffs	CUFF.3400	1.27694	1.55208
CUFF.3403	chr3:11203485-11204136	Intronic_cuffs	CUFF.3403	1.39393	1.13057
CUFF.3404	chr3:11204772-11205132	Intronic_cuffs	CUFF.3404	1.75998	1.53864
CUFF.3405	chr3:11205277-11206088	Intronic_cuffs	CUFF.3405	1.33314	1.53864
CUFF.367	chr1:28242605-28242657	Intergenic_cuffs	CUFF.367	3.59322	4.08123
CUFF.3824	chr3:61850437-61851115	Intronic_cuffs	CUFF.3824	1.55939	1.04815
CUFF.3953	chr3:108250300-108250370	Intergenic_cuffs	CUFF.3953	2.56201	3.80645
CUFF.4221	chr3:147111778-147113715	Exonic_Intronic_cuffs	CUFF.4221	1.44684	1.25115
CUFF.5252	chr5:361756-362480	Intronic_cuffs	CUFF.5252	3.46826	1.61926
CUFF.5295	chr5:6734557-6735180	Intronic_cuffs	CUFF.5295	1.03699	3.1547
CUFF.5378	chr5:14458771-14459390	Intronic_cuffs	CUFF.5378	1.3714	1.49978
CUFF.5392	chr5:16663832-16664538	Intergenic_cuffs	CUFF.5392	3.15868	2.07089
CUFF.544	chr1:41480015-41480721	Intergenic_cuffs	CUFF.544	1.14047	1.9636
CUFF.546	chr1:41482708-41484288	Exonic_Intronic_cuffs	CUFF.546	1.53038	1.72441
CUFF.5467	chr5:38891520-38892368	Intronic_cuffs	CUFF.5467	1.60424	1.75221
CUFF.5468	chr5:38892498-38892974	Intronic_cuffs	CUFF.5468	2.39107	2.02733
CUFF.5469	chr5:38900014-38901025	Intronic_cuffs	CUFF.5469	1.65622	2.67336
CUFF.5470	chr5:38902307-38902782	Intronic_cuffs	CUFF.5470	1.31479	2.02733
CUFF.551	chr1:41489981-41490424	Intronic_cuffs	CUFF.551	1.2484	2.07089
CUFF.5938	chr5:133465914-133467239	Intronic_cuffs	CUFF.5938	2.97032	2.67336
CUFF.5939	chr5:133468832-133469368	Intronic_cuffs	CUFF.5939	1.20849	1.27582
CUFF.6126	chr5:153775036-153775509	Intronic_cuffs	CUFF.6126	1.68773	2.07089
CUFF.6128	chr5:153777026-153777962	Intronic_cuffs	CUFF.6128	1.14274	1.29593
CUFF.6235	chr5:174541733-174542144	Intergenic_cuffs	CUFF.6235	6.24498	5.50975
CUFF.6298	chr5:178395130-178395917	Intergenic_cuffs	CUFF.6298	2.46907	3.45773
CUFF.6826	chr6:56405938-56406366	Intronic_cuffs	CUFF.6826	3.12411	2.47895
CUFF.695	chr1:54045190-54045887	Intronic_cuffs	CUFF.695	1.41757	1.68388
CUFF.7273	chr7:197858-198833	Intronic_cuffs	CUFF.7273	3.05237	3.11487
CUFF.7308	chr7:2674236-2675441	Intronic_cuffs	CUFF.7308	2.87309	2.78931
CUFF.7309	chr7:2675703-2676125	Intronic_cuffs	CUFF.7309	3.19512	2.00161
CUFF.7604	chr7:48672358-48672404	Intronic_cuffs	CUFF.7604	4.43357	5.54596
CUFF.7623	chr7:55092399-55093559	Intronic_cuffs	CUFF.7623	1.23287	1.55208
CUFF.784	chr1:72740234-72740838	Exonic_Intronic_cuffs	CUFF.784	2.20563	2.45735
CUFF.8127	chr7:130588181-130588718	Intronic_cuffs	CUFF.8127	1.23377	1.82748
CUFF.8128	chr7:130589794-130590663	Intronic_cuffs	CUFF.8128	1.0606	1.53864
CUFF.8129	chr7:130590856-130591351	Intronic_cuffs	CUFF.8129	1.1287	1.43735
CUFF.8528	chr8:23197219-23197410	Intronic_cuffs	CUFF.8528	1.65622	2.00161
CUFF.8589	chr8:28916929-28917506	Intergenic_cuffs	CUFF.8589	2.17742	1.0357
CUFF.8592	chr8:28920734-28921285	Intergenic_cuffs	CUFF.8592	2.01346	1.13057
CUFF.8781	chr8:58118268-58118641	Intergenic_cuffs	CUFF.8781	5.02992	4.01151
CUFF.8783	chr8:58127535-58128396	Intergenic_cuffs	CUFF.8783	4.85878	3.46843
CUFF.8838	chr8:69218463-69218660	Intronic_cuffs	CUFF.8838	3.2702	3.62831
CUFF.9223	chr8:119068554-119069753	Intronic_cuffs	CUFF.9223	1.08748	1.64868
CUFF.9236	chr8:119095575-119096057	Intronic_cuffs	CUFF.9236	1.22308	1.04815
CUFF.9328	chr8:128912581-128913586	Intronic_cuffs	CUFF.9328	1.22308	2.02733
CUFF.9354	chr8:129012468-129012972	Intronic_cuffs	CUFF.9354	1.2816	1.27582
CUFF.9462	chr8:136786011-136786075	Intergenic_cuffs	CUFF.9462	2.53712	2.36388
CUFF.9485	chr8:142403262-142404056	Intergenic_cuffs	CUFF.9485	1.99741	1.68388
CUFF.950	chr1:108113061-108113192	Intergenic_cuffs	CUFF.950	3.13312	4.06568
CUFF.9555	chr8:145683796-145684607	Intronic_cuffs	CUFF.9555	2.12309	1.07848
CUFF.9556	chr8:145685006-145685458	Intronic_cuffs	CUFF.9556	2.16136	1.68388
CUFF.9557	chr8:145686228-145687563	Intronic_cuffs	CUFF.9557	1.18383	1.12075
CUFF.9706	chr9:21528245-21528920	Intronic_cuffs	CUFF.9706	1.10431	1.79276
CUFF.9756	chr9:32431910-32433252	Intronic_cuffs	CUFF.9756	1.95334	2.26184
ENSG00000244161.1	chr3:58148273-58156363	antisense	FLNB-AS1	1.20849	1.68388
ENSG00000233695.1	chr13:114518602-114542321	antisense	GAS6-AS1	2.45776	2.45735
ENSG00000242797.1	chr3:52322595-52333083	processed_transcript	GLYCTK-AS1	1.8311	1.69694
ENSG00000258730.1	chr14:93533796-93538497	antisense	ITPK1-AS1	4.71995	4.1656
ENSG00000253585.1	chr8:95109991-95116550	lincRNA	KB-1184D12.1	1.51149	2.45735
ENSG00000229645.4	chr14:95873605-95876427	lincRNA	LINC00341	1.92305	1.70745
ENSG00000224429.1	chr13:21877650-21922860	lincRNA	LINC00422	3.77368	4.1656
ENSG00000245526.2	chr5:87803362-87986858	lincRNA	LINC00461	3.24052	4.1656
ENSG00000239407.1	chrX:102139341-102161086	processed_transcript	LL0XNC01-237H1.2	2.15806	1.95664
ENSG00000229481.1	chr19:38320190-38322797	lincRNA	LOC147976	1.68773	1.49978
ENSG00000225937.1	chr9:79379351-79402485	antisense	PCA3	3.68929	3.22729
ENSG00000226017.2	chr3:64173219-64186641	antisense	PRICKLE2-AS3	3.24052	4.1656
ENSG00000260647.1	chr17:18171393-18172142	antisense	RP1-178F10.1	2.85904	2.45735
ENSG00000231121.2	chr12:77718420-77966055	processed_transcript	RP1-34H18.1	4.00575	2.45735
ENSG00000226526.1	chr1:17305420-17331586	antisense	RP1-37C10.3	1.89991	2.45735
ENSG00000253523.1	chr8:58943892-58945241	lincRNA	RP11-1112C15.2	2.38562	4.1656
ENSG00000235477.1	chr1:161337811-161341754	antisense	RP11-122G18.5	1.2484	1.49978
ENSG00000233513.1	chr6:85397068-85398465	processed_transcript	RP11-132M7.1	1.56648	1.49275
ENSG00000152487.5	chr10:18940194-18948196	processed_transcript	RP11-139J15.2	1.27694	1.77247
ENSG00000243993.1	chr3:64430157-64431152	lincRNA	RP11-14D22.2	1.68407	1.0381
ENSG00000232295.1	chr6:71961060-72037787	antisense	RP11-154D6.1	1.55239	1.79276
ENSG00000260807.1	chr16:1025760-1031596	lincRNA	RP11-161M6.2	2.89507	2.64375
ENSG00000251396.2	chr8:61297146-61429354	processed_transcript	RP11-163N6.2	4.9345	5.12483
ENSG00000251455.1	chr4:152595634-152599045	antisense	RP11-164P12.3	1.89991	2.45735
ENSG00000253837.1	chr8:23193683-23223638	processed_transcript	RP11-177H13.2	1.86059	1.42609
ENSG00000253139.1	chr8:57449316-57453056	lincRNA	RP11-17A4.3	3.77368	5.12483
ENSG00000260910.1	chr13:114629486-114631817	lincRNA	RP11-199F6.9	3.37384	3.07809
ENSG00000258185.1	chr12:86993354-87232905	lincRNA	RP11-202H2.1	2.55529	2.16082
ENSG00000177406.4	chr12:740056-772872	antisense	RP11-218M22.1	2.38562	4.1656
ENSG00000224718.1	chr1:175846478-175849604	lincRNA	RP11-222A5.1	2.45776	3.41659
ENSG00000237336.1	chr9:126254162-126255435	antisense	RP11-230L22.4	1.51149	2.45735
ENSG00000226578.1	chr10:38064298-38073059	lincRNA	RP11-258F22.1	3.77368	4.1656
ENSG00000233340.1	chr10:114431570-114437578	antisense	RP11-25C19.3	2.38562	5.12483
ENSG00000180712.3	chr4:185261908-185275130	processed_transcript	RP11-290F5.2	3.24052	4.1656
ENSG00000232093.1	chr1:155017666-155018594	antisense	RP11-307C12.11	1.51149	2.45735
ENSG00000244619.1	chr1:145541592-145542229	processed_transcript	RP11-315I20.3	1.40323	1.42271
ENSG00000259606.1	chr14:75283940-75322378	antisense	RP11-316E14.6	3.36004	1.60897
ENSG00000255159.1	chr11:8790324-8831778	antisense	RP11-318C2.1	2.38562	4.1656
ENSG00000260977.1	chr2:47004921-47007384	lincRNA	RP11-333I13.1	1.80356	1.20159
ENSG00000257742.1	chr12:44112795-44117803	lincRNA	RP11-350F4.2	2.51794	1.25636
ENSG00000233101.5	chr17:46627246-46683776	antisense	RP11-357H14.7	1.36442	1.69694
ENSG00000261825.1	chr16:54024923-54028366	lincRNA	RP11-357N13.6	2.25102	3.08967
ENSG00000260454.1	chr9:93759335-93764153	lincRNA	RP11-367F23.2	2.01784	3.63536
ENSG00000251136.2	chr8:90621628-90769955	processed_transcript	RP11-37B2.1	1.14593	1.56303
ENSG00000260304.1	chr16:31193831-31194606	antisense	RP11-388M20.6	2.58892	2.65618
ENSG00000240825.1	chr9:34979684-34982541	processed_transcript	RP11-392A14.7	3.24052	4.1656
ENSG00000180139.7	chr10:90692440-90699731	antisense	RP11-399O19.5	2.98048	2.36388
ENSG00000259575.1	chr15:61504111-61506430	antisense	RP11-39M21.2	3.24052	4.1656
ENSG00000259113.1	chr14:50915524-50923460	lincRNA	RP11-406H23.2	3.24052	4.1656
ENSG00000243083.1	chr3:72200407-72223483	lincRNA	RP11-433A10.1	2.38562	5.12483
ENSG00000232335.1	chr1:36204989-36209177	antisense	RP11-435D7.3	1.0587	2.65618
ENSG00000249643.1	chr5:124073091-124073698	antisense	RP11-436H11.6	3.24052	4.1656
ENSG00000250259.1	chr4:1021465-1022760	lincRNA	RP11-460I19.2	4.46782	4.1656
ENSG00000237934.1	chr1:29550444-29551328	antisense	RP11-467D18.2	2.38562	4.1656
ENSG00000260349.1	chr16:9199690-9201031	antisense	RP11-473I1.5	1.43678	1.25636
ENSG00000258701.1	chr14:105287537-105290055	lincRNA	RP11-477I4.3	1.08866	3.45773
ENSG00000254162.1	chr8:81447240-81451370	lincRNA	RP11-48B3.3	2.63665	2.16082
ENSG00000232117.1	chr13:30726022-30733758	lincRNA	RP11-490N5.2	3.24052	4.1656
ENSG00000258034.1	chr12:116398991-116400538	antisense	RP11-493P1.2	3.24052	5.69594
ENSG00000237424.1	chr1:47897804-47900313	antisense	RP11-511I2.5	2.70225	2.65618
ENSG00000259125.1	chr12:57538402-57541402	antisense	RP11-545N8.3	2.67231	3.41659
ENSG00000241180.1	chr1:849550-850351	antisense	RP11-54O7.2	2.1131	3.33662
ENSG00000223764.1	chr1:852249-855072	processed_transcript	RP11-54O7.3	1.99173	1.79276
ENSG00000260895.1	chr11:68870960-68876562	lincRNA	RP11-554A11.7	5.56932	4.1656
ENSG00000231789.1	chr1:9739857-9747632	processed_transcript	RP11-558F24.4	1.08866	1.20159
ENSG00000229821.1	chr1:201191240-201192251	antisense	RP11-567E21.3	1.08866	1.20159
ENSG00000243698.1	chr10:75570441-75571556	processed_transcript	RP11-574K11.18	1.91101	1.01271
ENSG00000238246.1	chr10:20359733-20380713	antisense	RP11-575A19.2	3.24052	4.1656
ENSG00000260285.1	chr14:103991346-103995409	antisense	RP11-600F24.7	1.08866	1.20159
ENSG00000223356.1	chr1:156682003-156682966	antisense	RP11-66D17.5	1.36442	2.65618
ENSG00000260209.1	chr11:125742925-125744423	lincRNA	RP11-680F20.10	3.24052	4.1656
ENSG00000258749.1	chr14:99978837-99979913	antisense	RP11-688G15.3	1.55598	1.27692
ENSG00000248100.2	chr12:27699982-27705706	lincRNA	RP11-709A23.1	3.10533	3.14
ENSG00000261425.1	chr15:68591127-68593343	lincRNA	RP11-709B3.2	1.61655	2.65618
ENSG00000237914.1	chr20:1614153-1629118	processed_transcript	RP11-77C3.3	3.24052	4.1656
ENSG00000255031.1	chr11:67818206-67821229	processed_transcript	RP11-802E16.3	1.12148	1.09955
ENSG00000242357.1	chr10:709497-712562	processed_transcript	RP11-809C18.1	2.22082	3.03388
ENSG00000225140.1	chr10:674577-677195	antisense	RP11-809C18.3	2.40115	1.79276
ENSG00000230417.4	chr10:80008496-80434724	processed_transcript	RP11-90J7.3	1.93803	1.20159
ENSG00000235121.1	chr1:201692421-201706634	antisense	RP11-90L20.2	2.45776	3.41659
ENSG00000228369.2	chr1:52516589-52518355	antisense	RP11-91A18.5	3.77368	4.1656
ENSG00000258714.1	chr14:21558545-21560491	lincRNA	RP11-998D10.7	2.65378	1.29359
ENSG00000227844.1	chr6:136364989-136393965	antisense	RP13-143G15.3	1.51149	2.45735
ENSG00000233930.3	chr11:1592582-1620414	processed_transcript	RP13-25N22.1	2.20563	2.45735
ENSG00000229848.1	chr17:79481072-79494802	antisense	RP13-766D20.2	2.38562	4.1656
ENSG00000248603.1	chr22:31497861-31500743	processed_transcript	RP3-412A9.10	3.51952	2.35315
ENSG00000257671.1	chr12:52638831-52641232	processed_transcript	RP3-416H24.1	3.77368	4.1656
ENSG00000257494.1	chr12:112694603-112696895	antisense	RP3-521E19.2	4.1621	4.1656
ENSG00000259794.1	chr1:45190178-45191263	processed_transcript	RP4-678E16.4	2.63665	1.20159
ENSG00000213742.2	chr20:25604680-25658710	antisense	RP4-694B14.5	2.17435	2.73194
ENSG00000226029.1	chr1:16787442-16794976	lincRNA	RP4-798A10.2	3.17266	4.97372
ENSG00000231881.1	chr6:44041649-44045689	lincRNA	RP5-1120P11.3	4.46782	5.69594
ENSG00000260617.1	chr16:88808038-88808775	antisense	RP5-1142A6.7	1.91756	1.40668
ENSG00000182376.2	chr16:88809174-88812156	antisense	RP5-1142A6.8	1.51149	2.45735
ENSG00000227006.1	chr1:230394439-230404229	antisense	RP5-956O18.2	3.77368	4.1656
ENSG00000197558.7	chr7:149473130-149531068	processed_transcript	SSPO	2.85637	1.20159
ENSG00000230454.1	chr3:50297734-50300790	processed_transcript	U73166.2	1.61471	1.82748
ENSG00000225822.2	chr3:196158255-196159401	antisense	UBXN7-AS1	1.89991	2.45735
