# Supplementary material for: MEG3 long noncoding RNA regulates the TGF-β pathway genes through formation of RNA–DNA triplex structures
Source: Nat Commun. 2015 Jul 24;6:7743. doi: 10.1038/ncomms8743 (PMC4525211; doi:10.1038/ncomms8743)
Supplement: Supplementary Data 4 — List of repressive chromatin-enriched annotated and non-annotated lncRNAs with T to C conversion [file ncomms8743-s5.xls]

## Sheet: Sheet1
LncRNAs enriched in both EZH2 and H3K27me3 having T to C conversion
GeneID	GeneSymbol	GeneLocation	Class	Strand	Length
CUFF.10206	CUFF.10206	chr9:127029826-127030432	Intronic_cuffs	+	606
CUFF.10207	CUFF.10207	chr9:127035399-127035760	Intronic_cuffs	+	361
CUFF.10329	CUFF.10329	chr9:133768224-133770243	Intergenic_cuffs	+	2019
CUFF.11073	CUFF.11073	chr10:105418893-105420053	Intronic_cuffs	-	1160
CUFF.11277	CUFF.11277	chr11:2688080-2689536	Intronic_cuffs	-	1456
CUFF.12092	CUFF.12092	chr11:114189856-114193772	Intergenic_cuffs	+	3916
CUFF.12275	CUFF.12275	chr12:2257914-2259743	Intronic_cuffs	+	1829
CUFF.12285	CUFF.12285	chr12:2293509-2294150	Intronic_cuffs	+	641
CUFF.12289	CUFF.12289	chr12:2328737-2329585	Intronic_cuffs	+	848
CUFF.12295	CUFF.12295	chr12:2436258-2436939	Intronic_cuffs	+	681
CUFF.15386	CUFF.15386	chr16:33962500-33964322	Intergenic_cuffs	+	1822
CUFF.16140	CUFF.16140	chr17:33478110-33478362	Intronic_cuffs	-	252
CUFF.16286	CUFF.16286	chr17:41381799-41382460	Intergenic_cuffs	+	661
CUFF.16288	CUFF.16288	chr17:41466055-41466398	Intergenic_cuffs	+	343
CUFF.17377	CUFF.17377	chr19:22877616-22877702	Intergenic_cuffs	-	86
CUFF.17388	CUFF.17388	chr19:24183059-24183441	Intergenic_cuffs	-	382
CUFF.17390	CUFF.17390	chr19:24184357-24185019	Intergenic_cuffs	-	662
CUFF.17391	CUFF.17391	chr19:24185661-24185934	Intergenic_cuffs	-	273
CUFF.18537	CUFF.18537	chr20:62494635-62495159	Intergenic_cuffs	-	524
CUFF.19756	CUFF.19756	chrY:10035221-10036698	Intergenic_cuffs	+	1477
CUFF.2469	CUFF.2469	chr2:85568575-85568863	Intergenic_cuffs	-	288
CUFF.2745	CUFF.2745	chr2:133011911-133013473	Intronic_cuffs	-	1562
CUFF.2746	CUFF.2746	chr2:133013589-133013776	Intronic_cuffs	-	187
CUFF.2747	CUFF.2747	chr2:133036903-133037563	Intergenic_cuffs	-	660
CUFF.5295	CUFF.5295	chr5:6734557-6735180	Intronic_cuffs	+	623
CUFF.5469	CUFF.5469	chr5:38900014-38901025	Intronic_cuffs	+	1011
CUFF.6235	CUFF.6235	chr5:174541733-174542144	Intergenic_cuffs	-	411
CUFF.8782	CUFF.8782	chr8:58122192-58122753	Intergenic_cuffs	+	561
CUFF.8783	CUFF.8783	chr8:58127535-58128396	Intergenic_cuffs	+	861
CUFF.9557	CUFF.9557	chr8:145686228-145687563	Intronic_cuffs	-	1335
ENSG00000189229.10	AC069277.2	chr3:6532166-6777816	processed_transcript	+	245650
ENSG00000205424.1	AL592528.1	chr21:47247875-47256333	antisense	-	8458
ENSG00000213742.2	RP4-694B14.5	chr20:25604681-25658710	antisense	+	54029
ENSG00000214548.8	MEG3	chr14:101245747-101327368	processed_transcript	+	81621
ENSG00000224429.1	LINC00422	chr13:21877651-21922860	lincRNA	-	45209
ENSG00000224973.1	CTA-282F2.3	chr22:34121000-34146830	processed_transcript	+	25830
ENSG00000226017.2	PRICKLE2-AS3	chr3:64173220-64186641	antisense	+	13421
ENSG00000226647.1	RP11-336A10.2	chr10:5754177-5786030	antisense	-	31853
ENSG00000227117.2	CTA-85E5.10	chr22:30404731-30476469	processed_transcript	-	71738
ENSG00000227136.2	C10orf101	chr10:80027085-80090352	lincRNA	+	63267
ENSG00000227681.1	RP11-307P5.1	chr6:147981839-148275073	lincRNA	+	293234
ENSG00000227844.1	RP13-143G15.3	chr6:136364990-136393965	antisense	-	28975
ENSG00000229372.1	SZT2-AS1	chr1:43913447-43914315	antisense	-	868
ENSG00000229848.1	RP13-766D20.2	chr17:79481073-79494802	antisense	+	13729
ENSG00000230417.4	RP11-90J7.3	chr10:80008497-80434724	processed_transcript	+	426227
ENSG00000231121.2	RP1-34H18.1	chr12:77718421-77966055	processed_transcript	+	247634
ENSG00000231638.1	AC011738.4	chr7:43548327-43562141	antisense	-	13814
ENSG00000232295.1	RP11-154D6.1	chr6:71961061-72037787	antisense	-	76726
ENSG00000233101.5	RP11-357H14.7	chr17:46627247-46683776	antisense	+	56529
ENSG00000233559.1	AC016831.7	chr7:130538479-130613408	processed_transcript	+	74929
ENSG00000233695.1	GAS6-AS1	chr13:114518603-114542321	antisense	+	23718
ENSG00000235121.1	RP11-90L20.2	chr1:201692422-201706634	antisense	-	14212
ENSG00000237328.1	RAI1-AS1	chr17:17662468-17674135	antisense	-	11667
ENSG00000238133.2	MLK7-AS1	chr2:174031174-174146764	antisense	-	115590
ENSG00000238160.1	AC116366.5	chr5:131755108-131762406	antisense	-	7298
ENSG00000238184.1	AC129929.5	chr11:2349979-2399222	processed_transcript	-	49243
ENSG00000242797.1	GLYCTK-AS1	chr3:52322596-52333083	processed_transcript	-	10487
ENSG00000244161.1	FLNB-AS1	chr3:58148274-58156363	antisense	-	8089
ENSG00000245573.3	BDNF-AS1	chr11:27528385-27719721	processed_transcript	+	191336
ENSG00000247317.3	RP11-273G15.2	chr8:144063155-144099854	processed_transcript	-	36699
ENSG00000250903.2	RP1-80B9.2	chr6:2245982-2413825	processed_transcript	+	167843
ENSG00000251136.2	RP11-37B2.1	chr8:90621629-90769955	processed_transcript	-	148326
ENSG00000251396.2	RP11-163N6.2	chr8:61297147-61429354	processed_transcript	-	132207
ENSG00000253837.1	RP11-177H13.2	chr8:23193684-23223638	processed_transcript	+	29954
ENSG00000255159.1	RP11-318C2.1	chr11:8790325-8831778	antisense	+	41453
ENSG00000256025.1	CACNA1C-AS4	chr12:2329703-2332645	antisense	-	2942
ENSG00000258185.1	RP11-202H2.1	chr12:86993355-87232905	lincRNA	-	239550
ENSG00000258492.1	KCNQ1OT1	Chr11:2629558-2721224	antisense	-	24668
ENSG00000259606.1	RP11-316E14.6	chr14:75283941-75322378	antisense	+	38437
ENSG00000260349.1	RP11-473I1.5	chr16:9199691-9201031	antisense	-	1340
