# Supplementary material for: MEG3 long noncoding RNA regulates the TGF-β pathway genes through formation of RNA–DNA triplex structures
Source: Nat Commun. 2015 Jul 24;6:7743. doi: 10.1038/ncomms8743 (PMC4525211; doi:10.1038/ncomms8743)
Supplement: Supplementary Data 5 — The deregulated genes as detected by microarray after MEG3 and EZH2 downregulation in BT-549 cells and the overlap between the MEG3 and EZH2-dependent genes [file ncomms8743-s6.xls]

## Sheet: Sheet1
The Up and Down regulated genes from EZH2si and MEG3si were selected by fold change ≥2 ≤ -2
EZH2		MEG3			EZH2, MEG3 overlap
UP (2031)	DOWN (762)	UP (574)	DOWN (341)		UP (243)	DOWN (71)
ABCC5	ABCB10	AASS	ABL2		ACPL2	APP
ABCD3	ABHD10	ABO	ACAD11		ACTA2	ARNTL2
ACBD3	ABHD2	ACPL2	ADAMTS12		ACTC1	B4GALT6
ACER3	ABLIM1	ACSL5	ADAMTS5		ALCAM	BIRC3
ACIN1	ACOT13	ACTA2	ADAT2		ANAPC10	BRI3BP
ACPL2	ACOT4	ACTC1	ADSL		ANK1	BRWD1
ACSL4	ACTR1A	ADD3	AFF4		ANKRD12	BTG3
ACTA2	ADCY7	ADH4	AGPAT6		ATF2	C15orf48
ACTC1	ADRB1	AKAP11	AKNAD1		ATOH8	C16orf80
ACTR2	AFTPH	AKAP12	AMMECR1		ATP11C	C1orf9
ACVR1C	AGPAT9	AKAP9	ANTXR2		ATP1B1	C3orf64
ADAMTS1	AHI1	AKR1A1	AOX1		ATP2A2	C6orf58
ADAMTS6	AHNAK	AKT3	APH1B		AVIL	CALU
ADAMTS9	AIFM2	ALCAM	APITD1		Akt3	CDC23
ADCY3	ALDH1B1	ANAPC10	APOL2		BACH2	CENPQ
ADHFE1	ALMS1	ANK1	APP		BCOR	CLIP4
ADI1	ANAPC7	ANKRD12	ARIH1		BLZF1	CTDSPL2
ADM	ANKRD13C	ANKRD36BP2	ARL6IP5		BNC2	CTSC
ADNP	ANKRD17	ANKRD44	ARL6IP6		BOC	CXCL5
AFF3	ANKRD55	APCDD1	ARNTL2		BPI	DCAF12
AFF4	AP2B1	ARHGAP29	ASAP2		Btbd3	DCP2
AFTPH	AP3M1	ARL17A	ASPH		C10orf112	DDAH1
AGAP10	APP	ASPHD2	ATG5		C11orf96	EIF5A2
AGAP4	ARAF	ATAT1	ATPAF1		C16orf81	ETS1
AGAP9	ARFGEF2	ATF1	Atf6		C1orf38	FLJ35409
AGFG1	ARGLU1	ATF2	B4GALT6		C22orf23	FYCO1
AGRN	ARHGAP11A	ATOH8	BARX2		C2orf88	GNB4
AGT	ARHGAP19	ATP11C	BAT4		C3orf31	GRPEL2
AGTR1	ARL5B	ATP1B1	BCAP29		C3orf78	GSTCD
AHI1	ARNTL2	ATP2A2	BCAS2		C9orf130	HS2ST1
AHNAK2	ASTN2	ATPAF1	BDKRB2		CACHD1	IKBIP
AHRR	ATF6	ATXN7L3	BHLHB9		CADM1	IL13RA2
AHSA2	ATG3	AUTS2	BIRC3		CASK	IL1RAP
AIFM1	ATG4C	AVIL	BMP2		CD58	ISCA2
AIG1	ATG7	Akt3	BRI3BP		CDC14A	Il17rb
AIMP1	ATL3	BACH2	BRWD1		CDC14B	KBTBD8
AK2	ATP11A	BAHCC1	BTG3		CDH6	KIF5B
AKR1C3	ATP5J2	BAIAP2	BTN3A1		CDON	KLHL15
ALCAM	ATP7A	BAX	BTN3A2		CHD2	KPNA5
ALDH2	ATP8B2	BCL2L11	BTN3A3		CHRDL1	KYNU
ALDH3A2	ATPBD4	BCOR	C12orf29		CIC	LMLN
ALDH3B1	AURKA	BHMT2	C13orf1		CLIC4	LOC100507345
ALDH6A1	AURKB	BLZF1	C15orf48		CNOT3	LOC150759
ALDH8A1	B3GALNT1	BNC2	C16orf80		CNTN4	LOC221710
ALG13	B3GALTL	BOC	C18orf25		COL8A1	LONRF1
ALMS1	B4GALT6	BPI	C1orf9		CPEB4	LPAR3
AMIGO2	BAIAP2L1	Btbd3	C3orf64		CREM	MAPK8
ANAPC10	BCCIP	C10orf112	C5orf44		CSGALNACT1	MAST4
ANAPC5	BCL2L11	C11orf96	C6orf192		CYB5R4	MBP
ANGPT1	BICD2	C14orf145	C6orf58		Cdc73	MMP14
ANK1	BIRC3	C16orf57	C9orf91		Cln5	MRS2
ANKH	BIRC5	C16orf81	CALHM1		DACT1	NEK6
ANKRD10	BLMH	C17orf103	CALU		DCAF8	NUMB
ANKRD12	BLVRA	C17orf57	CAV2		DCLK1	NUPL1
ANKRD28	BPGM	C1orf110	CCDC41		DDIT4L	PAIP1
ANKRD36B	BPTF	C1orf38	CCDC85B		DHRS3	PDCD4
ANKS1B	BRD4	C20orf112	CCND1		DHX40	RAB21
ANP32A	BRF2	C22orf23	CCNF		DNAJC6	RG9MTD2
ANP32E	BRI3BP	C2orf79	CCNT2		DNM3	RRAGD
ANTXR1	BRP44	C2orf88	CD164		DOCK9	SAMD4A
AP1S2	BRWD1	C3orf17	CDC23		DOK6	SCCPDH
AP3B1	BTG3	C3orf31	CDH18		DSE	SCML1
AP3M2	C10orf118	C3orf78	CDH22		DSP	SLC35F5
APC	C10orf12	C4orf32	CDK15		EBF2	SMAGP
APOC4	C10orf140	C5	CDK9		EDIL3	SNAP23
APOOL	C11orf31	C5orf41	CENPQ		EGR1	SVIP
ARG2	C11orf75	C6orf162	CHM		ELAVL2	TFPI
ARHGAP5	C11orf84	C8orf44	CHMP2B		ELL3	TGM2
ARHGEF10L	C13orf27	C8orf84	CHST11		EMP2	TMEM30A
ARHGEF2	C14orf104	C9orf130	CISD2		F2R	VEZT
ARHGEF40	C14orf126	C9orf86	CLCN5		FAM135A	YOD1
ARHGEF7	C14orf142	CACHD1	CLIP4		FAM171B
ARID1B	C14orf145	CADM1	CMTM3		FAM76B
ARID4B	C15orf23	CALCOCO1	COASY		FBXL7
ARID5B	C15orf48	CALML4	COL4A5		FBXO32
ARIH1	C16orf63	CASK	COX7A1		FGFR2
ARL10	C16orf73	CBX4	CTDSPL2		FLJ39632
ARL15	C16orf80	CCZ1	CTPS2		FN1
ARMC8	C17orf39	CD58	CTSC		FNBP4
ARMC9	C17orf85	CDC14A	CXCL5		FOXC1
ARMCX2	C18orf54	CDC14B	CYP4V2		GATA3
ARNT	C19orf2	CDC73	DCAF12		GLCE
ASAP1	C1orf174	CDH11	DCLRE1C		GNB1
ASAP1-IT	C1orf69	CDH6	DCP2		GOLGA4
ASB3	C1orf9	CDK14	DCUN1D1		GPNMB
ASH1L	C1orf96	CDON	DDAH1		GUCY1B3
ASPM	C20orf202	CELSR2	DENND1B		HECA
ATF2	C2orf69	CHD2	DIRAS3		HERPUD2
ATF3	C3orf14	CHRDL1	DKFZP586I1420		HIST1H2BG
ATN1	C3orf38	CIC	DOCK4		HIST2H2BE
ATOH8	C3orf64	CLDN18	DPY19L4		HMOX1
ATP11C	C4orf46	CLDN19	DVL3		HOXC13
ATP13A3	C6orf105	CLIC4	DZIP1L		ID2
ATP1B1	C6orf129	CLMN	E2F5		ID2B
ATP2A2	C6orf225	CNOT3	EDN1		ID4
ATP2C1	C6orf58	CNTN4	EEA1		IL10RB
ATP5S	C7orf60	COL5A1	EFHA2		IL6ST
ATP6V0A2	C8orf55	COL8A1	EIF4E		ILF3
ATP6V0E1	C9orf40	COX6CP1	EIF5A2		IRS2
ATP6V1G2	C9orf72	CPEB1	EP400		ITPR2
ATP8B1	CALU	CPEB4	EPHA7		ITSN1
ATRNL1	CAMTA1	CPNE2	ERO1L		JAG1
ATRX	CASP2	CPT1A	ETNK1		KCNMB4
ATXN1	CASP3	CPXCR1	ETS1		KCNT2
ATXN2	CASP7	CREM	EWSR1		KCTD12
ATXN3	CCDC34	CSGALNACT1	EXT2		KCTD15
AVIL	CCDC50	CSGALNACT2	FAM119A		KPNA4
AZIN1	CCDC88A	CSPG4	FAM125A		KRCC1
Abi1	CCNC	CSPG5	FAM27A		LAMB1
Acpl2	CCNE2	CTRL	FAM27B		LAMP2
Acsl4	CCNYL1	CXXC5	FAM27C		LOC100506979
Akt3	CCPG1	CYB5R4	FAM73A		LOC100507198
Asf1a	CDC23	CYP2U1	FBXO9		LOC100509635
Atrx	CDC25A	CYS1	FER		LOC149684
B2M	CDC25C	Cdc73	FGF5		LOC400236
B3GNT1	CDCA3	Cln5	FLJ35409		LOC401093
B4GALT1	CDCA8	DACT1	FLJ41455		LOC440434
BACH2	CDCP1	DACT3	FYCO1		LOC642132
BAG5	CDK6	DCAF8	GALC		LOC644949
BAI2	CDS1	DCLK1	GBP3		LOC728392
BAT1	CENPA	DDIT4L	GCLM		LRRN1
BAT2L2	CENPQ	DENND1A	GDAP1		LSM14A
BCAS4	CEP55	DHRS3	GDE1		LSS
BCL10	CEP57L1	DHX40	GLRB		MAN1A2
BCL6	CEP70	DIO3	GNB4		MAPKSP1
BCL7A	CEP97	DKFZp761E198	GPAM		MCAM
BCL9L	CFDP1	DMPK	GPCPD1		MFSD6
BCOR	CHD7	DNAJC6	GRPEL2		MPP2
BDP1	CHIC1	DNM3	GSTCD		NACC2
BEX1	CHUK	DOCK1	GTF2H2		NCRNA00086
BHLHE41	CLDN11	DOCK9	GTF2H2B		NCRNA00087
BICD1	CLIP4	DOK6	GTF2H5		NDUFA5
BLZF1	CLN6	DOPEY1	HAS2		NEGR1
BMP2	CMTM4	DSE	HDHD1		NEK7
BMPR2	CNIH	DSP	HEATR1		NEXN
BMS1P1	COX16	EBF2	HELLS		NFIB
BMS1P5	CREBBP	EDIL3	HEXDC		NID1
BNC2	CSNK1G1	EDNRA	HMGA2		NLRP1
BNIP3	CTDSPL2	EDNRB	HOXA10		NSD1
BOC	CTR9	EGR1	HPS5		NUDT15
BOD1L	CTSB	EIF3L	HS2ST1		NUTF2
BOLA2	CTSC	ELAVL2	HSBP1L1		NXN
BPI	CUL2	ELL3	HSPA14		OLFM1
BST2	CXCL5	EMP2	IARS2		OSBPL9
BTN3A1	CXorf38	EPC1	IGFBP3		OSGIN2
Btbd3	CYLD	ERBB3	IKBIP		P4HA2
C10orf112	CYTL1	EXOC3	IL13RA2		PANK3
C10orf18	CYYR1	Epas1	IL1RAP		PBX1
C11orf57	DAZAP1	F2R	IL6R		PDK3
C11orf80	DBF4	FA2H	IL8		PDZD2
C11orf96	DCAF10	FAM101B	INHBA		PET112L
C13orf15	DCAF12	FAM102A	ISCA2		PGF
C13orf18	DCAF16	FAM117A	ITGAV		PGM5
C13orf37	DCP2	FAM135A	Il17rb		PICALM
C14orf106	DCUN1D4	FAM171B	KBTBD6		PLXDC1
C14orf118	DDAH1	FAM176B	KBTBD8		PPAPDC1A
C14orf132	DECR2	FAM40B	KCTD9		PPM1A
C14orf149	DENND5B	FAM69A	KDELR3		PPP1R3C
C14orf167	DEPDC1	FAM76B	KDSR		PRC1
C14orf28	DEPDC1B	FAM84B	KIAA1430		PRKAR1A
C14orf82	DIAPH1	FBLIM1	KIAA1467		PRKXP1
C15orf29	DICER1	FBXL7	KIF5B		PROCR
C16orf81	DIP2A	FBXO32	KLHL15		PRSS35
C17orf42	DLEU2	FBXO43	KLHL28		PSIP1
C18orf45	DLEU2L	FGF18	KPNA5		PTCRA
C18orf8	DMRTA2	FGFR2	KYNU		PTGIS
C19orf28	DNAJC16	FGL1	LMLN		PTPN6
C19orf43	DNAJC3	FKBP6	LOC100129195		QKI
C19orf66	DOCK1	FLJ35934	LOC100289550		RAB14
C1GALT1C1	DSG2	FLJ39632	LOC100505749		RAB27A
C1RL	DUSP3	FLJ42393	LOC100507345		RALGPS2
C1orf104	DYNC1I2	FLJ90757	LOC100510542		RAP2B
C1orf114	E2F8	FN1	LOC150759		RBM15B
C1orf198	EAF1	FNBP4	LOC221710		RBPMS
C1orf38	ECT2	FOXC1	LOC641467		RIT1
C1orf63	EDNRA	FOXK2	LOC728344		RNF144A
C21orf58	EHD1	FOXO1	LONRF1		SALL2
C22orf23	EHD4	Fam184b	LPAR3		SAR1B
C22orf27	EI24	GATA3	LPP		SARS
C22orf30	EIF2C1	GBA3	LRRIQ3		SCAMP1
C2CD4A	EIF2C3	GDF11	MAMLD1		SDC2
C2orf67	EIF5A2	GDF15	MAP1B		SEMA3F
C2orf88	ELK1	GKAP1	MAP3K13		SERINC4
C3orf23	ELL2	GLCCI1	MAPK8		SGSM2
C3orf31	ELOVL5	GLCE	MAST4		SH3PXD2A
C3orf78	ENPP1	GLE1	MBD1		SHOX2
C4orf29	ENPP4	GLYR1	MBP		SIM2
C4orf31	ENTPD7	GNAZ	MCM9		SKIL
C4orf38	EPB41L4B	GNB1	MDM2		SLC45A4
C4orf47	ERCC6L	GOLGA4	MED8		SMAD2
C5orf13	ERI1	GPNMB	MEG3		SMARCA2
C5orf15	ERI2	GPR125	MESDC2		SNED1
C5orf23	ERICH1	GPR137C	MGC87042		SNRNP27
C5orf28	ERLIN1	GRLF1	MGST3		SOCS4
C5orf56	ERLIN2	GRTP1	MID1IP1		SOX4
C6orf146	ERP44	GUCY1B3	MIF4GD		SPATS2L
C6orf150	ESYT2	GYG2	MMP14		SRPK2
C6orf58	ETS1	HDAC3	MMP16		SRPX2
C6orf62	EVI2A	HECA	MNX1		SS18
C7orf44	EXOC6	HERPUD2	MON2		SS18L1
C7orf49	EZR	HIP1	MRS2		SSBP2
C7orf68	FABP5	HIST1H2BC	MSI2		ST6GALNAC3
C9orf130	FAM100B	HIST1H2BG	MTRR		SYNE2
C9orf150	FAM101B	HIST2H2BE	NEK6		SYS1
C9orf3	FAM117B	HK2	NOL3		TACC2
C9orf43	FAM160B1	HMOX1	NPHP3		TDO2
C9orf64	FAM168A	HNRNPUL1	NRG1		TEAD1
C9orf95	FAM171A1	HOXC13	NUMB		TGFB2
C9orf98	FAM199X	ICA1L	NUP43		TGFBR1
CA12	FAR2	ID2	NUPL1		THG1L
CABIN1	FARP1	ID2B	Nucks1		TK2
CACHD1	FASTKD1	ID4	OGFRL1		TMEM108
CACNA1C	FBXO22	IGHA1	ORAOV1		TMEM200B
CADM1	FBXO33	IKZF5	PAIP1		TMEM41A
CADM2	FBXO45	IL10RB	PALMD		TMEM48
CALD1	FCF1	IL17RA	PCDHA1		TMEM50B
CAMK1D	FGF7	IL26	PCDHA10		TMEM87B
CAMK2N1	FGFR1OP	IL6ST	PCDHA11		TOP1MT
CAMLG	FITM2	ILF3	PCDHA12		TPM1
CAPN2	FKBP1A	INSL3	PCDHA13		TRIB2
CAPZA1	FLJ33630	IRS2	PCDHA2		TRIO
CASK	FLJ35409	ISY1	PCDHA3		TSHZ1
CBL	FLJ44606	ISYNA1	PCDHA4		TSPAN9
CBX3	FNDC3B	ITGB1	PCDHA5		USP34
CBX5	FNIP1	ITPR2	PCDHA6		USP38
CC2D2A	FOXE1	ITSN1	PCDHA7		YWHAH
CCDC121	FTSJD1	JAG1	PCDHA8		ZBTB47
CCDC136	FUBP1	JAK2	PCDHA9		ZC3HAV1
CCDC152	FXR1	JPH1	PCDHAC1		ZCCHC2
CCDC45	FYCO1	KAT5	PCDHAC2		ZFAND6
CCDC58	FZD5	KCNMB4	PDCD4		ZNF221
CCDC76	Fam63b	KCNT2	PDGFC		ZNF230
CCDC80	G2E3	KCTD12	PFKP		ZNF280C
CCDC82	G3BP1	KCTD15	PHLDB2		ZNF469
CCDC91	GABPB1	KDELC2	PICALM		ZNF763
CCL2	GABPB2	KIAA0513	PLAGL1		ZNF789
CCL5	GADD45B	KIAA1324L	PNP		ZNF85
CCRN4L	GALNT1	KLF7	PPM1B		ZNF93
CCT4	GFPT1	KPNA4	PRKAA1		ZYX
CCT8	GGT7	KRAS	PRKG1		dip2c
CD24	GIGYF2	KRCC1	PRRX1		rhoq
CD46	GK5	KRTAP4-7	PSTPIP2		suv420h1
CD47	GMCL1	KRTAP4-9	PTK7		zmym2
CD58	GMCL1L	LAMB1	PTPN11
CD59	GNB4	LAMP2	PTPRJ
CDC14A	GOLT1B	LARP1B	PTPRZ1
CDC14B	GPR180	LBH	RAB21
CDC42SE2	GPRC5A	LGR6	RBCK1
CDCA7	GPSM2	LHX4	RBM7
CDH2	GPX1	LIMK2	RBMS3
CDH24	GRPEL2	LITAF	RC3H2
CDH6	GSPT1	LOC100128191	RDH11
CDHR3	GSTCD	LOC100129617	REXO2
CDK13	GTF2F2	LOC100190938	RG9MTD2
CDKL2	GTF3A	LOC100272228	RGMB
CDKL3	GTSE1	LOC100287814	RGS4
CDON	GXYLT1	LOC100505633	RHEB
CDS2	Gprc5a	LOC100505971	RHEBL1
CELSR3	H2AFJ	LOC100506204	RNF170
CENPI	HAGH	LOC100506430	RRAGD
CENPJ	HAUS6	LOC100506904	SAMD4A
CEP152	HBS1L	LOC100506979	SCCPDH
CEP68	HDGF	LOC100507165	SCML1
CFH	HEATR7A	LOC100507198	SDHAF2
CFHR1	HFE	LOC100507455	SENP6
CFLAR	HIC2	LOC100509635	SERF2
CHD2	HIPK2	LOC100509911	SERPINE1
CHODL	HIST1H4C	LOC149684	SETD4
CHRDL1	HJURP	LOC257152	SFRS11
CHRM3	HN1L	LOC286009	SLC16A9
CHST11	HNRNPA3	LOC286254	SLC25A36
CIAO1	HNRNPA3P1	LOC286272	SLC27A5
CIC	HOOK3	LOC339290	SLC30A1
CIDEC	HOXB9	LOC375010	SLC30A6
CLCA2	HS2ST1	LOC400236	SLC35F5
CLCN5	IFNAR1	LOC400464	SLC39A10
CLDN20	IGF1R	LOC400927	SLC39A6
CLDND1	IGSF3	LOC401093	SLC39A8
CLIC4	IKBIP	LOC440434	SLC4A4
CLK4	IL13RA2	LOC441233	SLC6A15
CLN8	IL1RAP	LOC572558	SMAGP
CLOCK	IMPAD1	LOC642132	SNAP23
CMPK2	INF2	LOC644192	SNTB2
CMTM8	IPPK	LOC644949	SNX4
CNIH4	IQCE	LOC646509	SNX6
CNKSR3	ISCA2	LOC728392	SPAG17
CNOT2	ISOC1	LOC729570	SPCS3
CNOT3	ITM2B	LOC730631	SPIRE1
CNTN4	ITSN2	LPHN1	ST3GAL1
CNTNAP2	IVNS1ABP	LRRC28	ST7L
CNTNAP3B	Il17rb	LRRC41	STX12
COBLL1	JARID2	LRRC66	SVIP
COL12A1	JUP	LRRC8C	TATDN3
COL13A1	KBTBD8	LRRK1	TDRD3
COL15A1	KCMF1	LRRN1	TES
COL1A1	KGFLP1	LSM14A	TFPI
COL1A2	KGFLP2	LSS	TGM2
COL21A1	KIAA0226	MACROD2	THUMPD2
COL3A1	KIAA0494	MAGEE1	TIPRL
COL4A3BP	KIAA0564	MAN1A2	TM4SF1
COL7A1	KIAA0802	MAP3K2	TMEM165
COL8A1	KIAA0895	MAPK3	TMEM170A
COL9A2	KIAA0947	MAPKSP1	TMEM180
COMMD1	KIAA1107	MCAM	TMEM30A
COMMD10	KIAA1279	MCM6	TMEM33
COPA	KIAA1432	MCOLN3	TMEM45A
CORO6	KIAA1524	MFSD6	TP53BP2
CPD	KIAA1549	MGC16703	TRIM23
CPEB4	KIF5B	MGC34034	TWF1
CR1	KLF11	MGC70870	UBE2K
CREB5	KLF13	MOGS	UBE2W
CREM	KLHL15	MPP2	UBL3
CRISPLD1	KLHL20	MPPED1	UGT8
CRLF3	KLRC1	MSX1	UHMK1
CRLS1	KLRC2	MT1F	USP12
CSAD	KPNA5	MT1M	VAPB
CSGALNACT1	KRR1	MYL9	VEZT
CSMD3	KYNU	Myo10	VPS53
CSRP2BP	LANCL1	N4BP2L1	WDR67
CTDSP2	LASS2	NACC2	WDR78
CTDSPL	LASS6	NANOS1	WRNIP1
CTNNB1	LBR	NCOA1	WWC1
CTSO	LCLAT1	NCRNA00086	YAP1
CUL1	LDLRAD3	NCRNA00087	YARS2
CUX1	LDLRAP1	NDE1	YOD1
CUX2	LIFR	NDUFA5	ZBTB38
CXCR7	LMLN	NEB	ZBTB41
CYB5R4	LMO4	NEGR1	ZC3H12C
CYP1A2	LOC100289610	NEK7	ZC3HAV1L
Cdc73	LOC100499466	NEXN	ZNF257
Clasp1	LOC100505759	NFATC1	ZNF365
Cln5	LOC100507345	NFIB	ZNF37BP
Coq9	LOC100507758	NFRKB	ZNF396
Cpsf6	LOC144874	NID1	ZNF607
Crim1	LOC150759	NLGN4X	ZNF681
Ctnna1	LOC151162	NLRP1	ZNF77
DAAM1	LOC221710	NME7	cln6
DACH1	LOC401320	NSD1	rab5a
DACT1	LOC440894	NUDT15	u2af1
DAPK1	LOC441347	NUTF2
DAPP1	LOC441454	NXN
DCAF4	LOC642236	NXNL2
DCAF8	LOC643837	OLFM1
DCBLD2	LOC645431	OLFML2A
DCLK1	LOC728024	OLFML2B
DCLRE1C	LOC728026	OPN5
DDAH1	LOC729162	OSBPL10
DDHD1	LOC81691	OSBPL9
DDIT4L	LONRF1	OSGIN2
DDR1	LPAR3	P4HA2
DDX17	LRRC37A4	PACS2
DDX3X	LRRC41	PANK3
DDX42	LRWD1	PBX1
DDX58	LSM11	PDE4A
DDX6	LSM2	PDGFRA
DDX60	LSM5	PDK3
DDX60L	LYSMD3	PDS5B
DENR	LZIC	PDZD2
DEPDC4	LZTFL1	PELI1
DEXI	Lzic	PET112L
DFNB31	M6PR	PGF
DGKI	MAD2L1	PGM5
DHRS12	MAGI1	PHF21A
DHRS13	MAGOHB	PICALM
DHRS2	MAN1A1	PLAG1
DHRS3	MAN2A1	PLK1S1
DHRS9	MAP4K4	PLXDC1
DHX40	MAP4K5	PMEPA1
DHX9	MAPK1IP1L	PODXL
DIAPH2	MAPK6	POLD3
DIO2	MAPK8	PPAPDC1A
DIP2A	MAPKAP1	PPM1A
DIP2B	MAPKAPK5	PPP1R12B
DIS3L2	MARCKSL1	PPP1R3C
DISP1	MARVELD2	PPP2R2C
DKFZp547G183	MAST4	PRC1
DLEU2	MBP	PRKAA2
DLG5	MBTD1	PRKACA
DLGAP4	MCCC1	PRKAR1A
DNAJB4	MCPH1	PRKXP1
DNAJC6	MCTP1	PROCR
DNAL1	MDFIC	PROX1
DNM3	MED14	PRSS35
DNMT1	METT5D1	PRUNE2
DNPEP	METTL10	PSIP1
DOCK10	MEX3C	PSMG4
DOCK11	MFAP3	PTCD1
DOCK5	MFSD1	PTCRA
DOCK9	MFSD8	PTGIS
DOK6	MGAT4A	PTHLH
DRAM1	MGAT5	PTMA
DSE	MKI67	PTMAP1
DSP	MMAA	PTPN6
DTWD1	MMGT1	PYGO2
DUSP4	MMP14	Phactr3
DUSP5	MNS1	QKI
DYNC1LI2	MOCS2	RAB14
DYNC2H1	MORN2	RAB15
DYNLRB1	MOSPD2	RAB27A
DYRK2	MPP5	RAB43
Dcakd	MPP6	RAB7B
Dhx57	MRPL12	RADIL
EBF1	MRPL21	RALGPS2
EBF2	MRPL35	RAP1GAP2
EDIL3	MRPS10	RAP2B
EEA1	MRS2	RBM15B
EED	MSH6	RBM33
EEF1D	MSL1	RBM47
EEF1G	MSTO1	RBMY2FP
EEPD1	MSTO2P	RBPJ
EFCAB4B	MT1M	RBPMS
EFNA1	MTF2	RBPMS2
EFNA4	MTIF3	RCOR3
EFNA5	MTMR1	REEP1
EGR1	MTMR12	RGS14
EGR3	MTMR9	RHOBTB2
EHMT1	MTRF1	RHOXF1
EIF2AK2	MUC1	RIMS3
EIF2C2	MYBBP1A	RIT1
EIF3B	MYO6	RNF144A
EIF3C	MZT1	RNF207
EIF3M	Mtl5	RPS4X
EIF4E	N6AMT1	RPS4XP6
EIF4E2	NAA40	RTF1
EIF4G1	NAB1	RUNX2
EIF5A	NACC2	RXRA
ELAVL2	NAF1	RYBP
ELL2	NAP1L1	Rab23
ELL3	NCOA1	S1PR2
EMILIN2	NCRNA00188	SALL2
EML1	NECAP1	SAR1B
EML4	NEDD4	SARS
EMP2	NEK2	SCAMP1
ENO3	NEK4	SCARA3
ENPP2	NEK6	SCUBE3
ENY2	NHLRC3	SDC2
EPB41L2	NLK	SEMA3F
EPHA3	NMD3	SERINC4
EPHA4	NMNAT2	SGSM2
EPHA5	NMU	SH3PXD2A
EPSTI1	NPEPPS	SHISA4
ERAP2	NT5E	SHOX2
ERBB2IP	NUBP2	SIK2
ERC1	NUCB2	SIM1
ERICH1	NUMB	SIM2
ESCO1	NUP214	SIN3A
ETNK1	NUP98	SIPA1
ETV1	NUPL1	SKIL
ETV7	NXT2	SLC22A23
EXOC3L2	OBFC2A	SLC45A4
EXOC4	OCLN	SLC5A11
EXT1	ODF2	SMAD2
EYA3	OGG1	SMAD6
Eif4g3	OSBPL1A	SMAD9
Elovl5	OSBPL3	SMARCA2
Epha5	OSGEP	SMEK1
Ets2	OSTM1	SMURF1
F2R	OTUD4	SNED1
F2RL1	PA2G4	SNRNP27
FAM106A	PA2G4P4	SOCS4
FAM107B	PABPC4	SOX4
FAM108C1	PADI2	SP3
FAM110B	PAIP1	SPATS2L
FAM111B	PCBP2	SRPK2
FAM113A	PCYT1A	SRPX2
FAM120A	PDCD4	SS18
FAM120AOS	PDE12	SS18L1
FAM122B	PDHX	SSBP2
FAM122C	PDS5A	SSBP3
FAM132B	PGAP1	ST3GAL2
FAM134A	PHAX	ST6GALNAC3
FAM135A	PHC2	STON1
FAM13C	PHF15	STRA6
FAM150B	PHF6	STRBP
FAM155A	PHIP	SUN1
FAM161A	PHTF2	SYNE2
FAM162A	PHYH	SYS1
FAM164A	PIAS2	SYT14
FAM171B	PIGA	TACC2
FAM172A	PIGN	TAF1
FAM176A	PIK3CB	TAGLN
FAM182A	PIM2	TBX10
FAM196A	PIP4K2A	TBX18
FAM36A	PIP5K1A	TCF24
FAM63A	PISD	TDO2
FAM76A	PLA2G15	TEAD1
FAM76B	PLAU	TECPR2
FAM84A	PLDN	TGFB2
FAM92A2	PLK1	TGFBR1
FAM98A	PNO1	THG1L
FAR2	PNPLA8	THUMPD3
FARP2	POLE4	TK2
FARSB	POLH	TMEM108
FASTKD2	POLR1D	TMEM121
FAT3	POLR2L	TMEM136
FBN1	POLR3C	TMEM171
FBRSL1	POLR3G	TMEM173
FBXL7	PON2	TMEM184B
FBXO32	POU4F1	TMEM200B
FBXO41	PPA2	TMEM41A
FBXO42	PPFIA1	TMEM48
FBXW12	PPIL5	TMEM50B
FCF1	PPM1A	TMEM87B
FDPSL2A	PPP1R7	TNFRSF1B
FECH	PPP2CA	TNFSF13B
FEM1A	PPP2R1B	TOP1MT
FER	PPP2R2A	TOP2A
FGFR1OP2	PPP3CB	TP53INP1
FGFR2	PPP6C	TPM1
FHDC1	PQLC3	TRAF4
FHL1	PRDX2	TRIB2
FIBIN	PREB	TRIM62
FILIP1L	PRKAR2A	TRIO
FKSG49	PRKX	TSHZ1
FLCN	PRPF38A	TSPAN15
FLJ00290	PSPC1	TSPAN9
FLJ10038	PTMA	TTF2
FLJ25694	PTMAP5	TUB
FLJ31306	PTPN3	TUBB2A
FLJ34208	PUS7L	TUBB2B
FLJ36031	Pak3	UBTF
FLJ38717	Pou2f2	UCK1
FLJ39051	QSER1	ULK2
FLJ39632	QSOX2	USP34
FLJ41455	R3HDM1	USP38
FLJ41757	RAB1B	USP53
FLJ42709	RAB21	VPRBP
FLJ44342	RAB22A	WIZ
FLJ45244	RAB40B	Whsc1
FLNC	RAB8A	XPR1
FLRT2	RABGAP1L	YES1
FLRT3	RAD18	YWHAH
FLVCR2	RAGE	ZAR1
FMNL2	RASA2	ZBTB3
FN1	RASAL2	ZBTB44
FNBP4	RASEF	ZBTB47
FNDC1	RBM3	ZC3HAV1
FNDC3A	RBMS2	ZCCHC2
FNDC3B	RCOR1	ZCCHC24
FNIP1	RCOR3	ZDHHC18
FNTB	RFK	ZFAND6
FOLH1	RFX5	ZMYM5
FOXC1	RG9MTD2	ZNF117
FOXO3	RGS20	ZNF19
FRG1B	RIC8A	ZNF221
FRMD4A	RIPK4	ZNF230
FRY	RMI1	ZNF250
FST	RNASEH2B	ZNF280C
FUBP1	RNF138	ZNF286A
FUS	RNF141	ZNF33A
FUT11	RNF169	ZNF395
FXR1	RNF19B	ZNF469
FYN	RNF32	ZNF664
FZD1	ROCK1	ZNF704
FZD4	ROR1	ZNF763
Fam119a	RPAP2	ZNF781
Fam13a	RPL39L	ZNF789
Fosl2	RPRD1A	ZNF85
Frmd5	RPS25	ZNF93
GAB1	RRAGD	ZNF99
GABARAPL1	RRAS2	ZYX
GABRE	RREB1	c2orf67
GALNT12	RRP1B	ccnc
GALNT13	RSL24D1	dip2c
GALNT2	RTEL1	fggy
GALNTL1	RWDD3	mpp5
GALT	Rap1gds1	pex1
GAN	SACM1L	purA
GART	SAE1	rarA
GATA3	SAMD4A	rhoq
GATA6	SASS6	suv420h1
GATC	SBNO1	zmym2
GBP1	SC5DL
GBP2	SCCPDH
GCA	SCLT1
GCFC1	SCML1
GCLM	SCML2
GCNT1	SCYL2
GCNT7	SDHD
GFM1	SEC22A
GFRA1	SEC23B
GGA1	SEC62
GGPS1	SEH1L
GIPC2	SENP1
GIT1	SENP2
GJA3	SERF1A
GK	SERF1B
GK5	SESN3
GLCE	SET
GLIPR2	SETDB2
GLIS3	SFMBT1
GLS	SFXN3
GLT8D2	SGMS2
GLYATL2	SGOL1
GMPS	SGPL1
GNAI1	SH2D5
GNAS	SH3GLB1
GNB1	SHB
GNG2	SIKE1
GNL3L	SIX1
GOLGA2	SLC16A1
GOLGA4	SLC22A5
GOLGA8A	SLC25A30
GOLIM4	SLC30A5
GOPC	SLC30A9
GOSR2	SLC31A2
GPBP1L1	SLC35F5
GPC6	SLC39A9
GPI	SLC7A1
GPM6B	SLCO4A1
GPNMB	SMAD3
GPR161	SMAGP
GPR37	SMARCC1
GPR56	SMEK2
GRAMD3	SMG5
GRAPL	SMURF2
GRIK1	SNAP23
GRIPAP1	SNHG10
GRK5	SNIP1
GRM8	SNRPC
GSN	SOAT1
GSTA4	SPA17
GTF2F1	SPAG1
GTF2H5	SPATA7
GTF3C4	SPC25
GUCY1B3	SPCS1
GUCY2D	SPECC1
GULP1	SPG20
GUSBP1	SPOP
GUSBP3	SPRED1
Galnt7	SPTY2D1
Gnas	SREK1IP1
Gnmt	SRGAP1
H2AFY	SRSF8
H2BFXP	SSB
HAUS2	SSH2
HBS1L	SSR2
HCG18	SSR3
HCN1	SSX2IP
HEATR3	ST8SIA4
HECA	STAU2
HECTD1	STK38
HECW1	STK39
HELLS	STMN3
HERC4	STX17
HERC5	STX18
HERC6	STYX
HERPUD2	SUCLG2
HEY1	SUMF1
HFE	SVIP
HHIP	SYAP1
HIPK2	Skil
HIPK3	TACC3
HIST1H1C	TAF8
HIST1H2AC	TAF9B
HIST1H2AD	TAPT1
HIST1H2AK	TBC1D2
HIST1H2BG	TDRKH
HIST1H3D	TEAD4
HIST2H2AA3	TET1
HIST2H2AA4	TET3
HIST2H2BE	TFAM
HIVEP3	TFDP1
HLA-E	TFPI
HMCN1	TGFBR2
HMGA2	TGM2
HMOX1	TH1L
HNRNPA3	THBS1
HNRNPA3P1	THEM4
HNRNPD	THOC1
HNRNPH1	THOC7
HNRNPU	TJP2
HOMER1	TM4SF18
HOMEZ	TMED10
HOXA7	TMEM126A
HOXC10	TMEM170B
HOXC13	TMEM183A
HPDL	TMEM185B
HPSE	TMEM189-UBE2V1
HS3ST1	TMEM19
HS6ST1	TMEM194A
HSD11B1L	TMEM199
HSD17B12	TMEM2
HSDL2	TMEM20
HSP90B1	TMEM30A
HSPB7	TMEM97
HTR2A	TMF1
HTRA1	TMPO
HYMAI	TMTC4
Hdgfrp2	TNFRSF6B
Hells	TNPO3
Hmbox1	TNS3
Hnrnph3	TOP1
Hnrnpu	TOP2A
IAH1	TPD52
ID2	TPD52L2
ID2B	TPX2
ID4	TRAPPC9
IDH1	TRIM36
IDO1	TRIM44
IER5L	TRIP11
IFI16	TRMU
IFI35	TSGA14
IFI44	TSN
IFI44L	TSPAN13
IFIH1	TTC30B
IFIT1	TUBD1
IFIT2	TULP4
IFIT3	TUSC2
IFIT5	TXNDC9
IFNE	TXNRD2
IFNGR1	TYW1
IGFN1	UBE2L3
IL10RB	UBE2N
IL17D	UBE2V1
IL6ST	UBE2V2
IL7	UBE3A
IL8	UGGT2
ILF3	UHRF1BP1
IMMT	ULK2
INCENP	USP24
INO80D	USP30
INPP4B	UST
INPP5A	UVRAG
INTS4	VAMP7
INTS6	VAPA
IP6K2	VEZT
IPO11	VMA21
IPO9	VPS37A
IQGAP1	VPS4B
IQGAP2	VPS54
IREB2	WAC
IRF7	WDR4
IRS2	WDR61
ISG15	WDR76
ITGA10	WIPI2
ITGB8	XPNPEP1
ITGBL1	YKT6
ITPR1	YOD1
ITPR2	YWHAZ
ITPRIPL1	ZBTB10
ITPRIPL2	ZBTB44
ITSN1	ZDHHC20
Il24	ZFP28
Itsn2	ZNF138
JAG1	ZNF200
JAK1	ZNF238
JAM2	ZNF253
JPH2	ZNF283
JUN	ZNF415
KAL1	ZNF546
KCNIP1	ZNF555
KCNK3	ZNF571
KCNMB4	ZNF624
KCNQ1OT1	ZNF664
KCNQ3	ZNF678
KCNS3	ZNF781
KCNT2	c9orf5
KCTD12	ipp
KCTD15	kiaa1958
KDELC1	rgs3
KDM1A	ube2v2
KDM4C
KDM5A
KIAA0100
KIAA0146
KIAA0195
KIAA0368
KIAA0922
KIAA0947
KIAA1033
KIAA1199
KIAA1244
KIAA1245
KIAA1267
KIAA1632
KIAA1659
KIAA1731
KIF13B
KIFAP3
KIRREL
KITLG
KLC1
KLF5
KLF9
KLHDC10
KLHDC5
KLHL18
KLHL2
KLHL22
KLHL24
KLHL29
KLHL9
KLRAQ1
KMO
KPNA4
KRCC1
KRTAP21-1
L3MBTL
LAMB1
LAMP2
LARP4
LARP6
LARS
LCA5
LDLRAD3
LEMD1
LEPR
LEPREL4
LGALS3
LHX9
LIF
LIMD1
LIN52
LINGO2
LIPA
LMO3
LNPEP
LNX1
LOC100127972
LOC100128281
LOC100128893
LOC100129104
LOC100129895
LOC100130360
LOC100130837
LOC100131199
LOC100131463
LOC100131541
LOC100131564
LOC100131993
LOC100132161
LOC100132167
LOC100132832
LOC100132891
LOC100132999
LOC100133690
LOC100134445
LOC100190939
LOC100190986
LOC100192378
LOC100271836
LOC100287227
LOC100287411
LOC100287529
LOC100287616
LOC100287627
LOC100288152
LOC100288939
LOC100288985
LOC100289333
LOC100289341
LOC100289373
LOC100294337
LOC100499177
LOC100505880
LOC100506395
LOC100506621
LOC100506653
LOC100506856
LOC100506979
LOC100507057
LOC100507100
LOC100507153
LOC100507198
LOC100507328
LOC100507463
LOC100507547
LOC100507557
LOC100507619
LOC100507816
LOC100507963
LOC100508176
LOC100509635
LOC100509749
LOC100510649
LOC148189
LOC149684
LOC153682
LOC158863
LOC221442
LOC253039
LOC283567
LOC283788
LOC284219
LOC284373
LOC284801
LOC284952
LOC285147
LOC285812
LOC286109
LOC286161
LOC339400
LOC344595
LOC346887
LOC388906
LOC399753
LOC399959
LOC400236
LOC400573
LOC400931
LOC401093
LOC401097
LOC401131
LOC404266
LOC439990
LOC440354
LOC440434
LOC440944
LOC441242
LOC441258
LOC441259
LOC441461
LOC494150
LOC541471
LOC550643
LOC554206
LOC595101
LOC641298
LOC642132
LOC642852
LOC644949
LOC646470
LOC647070
LOC647979
LOC652164
LOC653566
LOC653602
LOC653653
LOC654433
LOC727788
LOC727820
LOC727918
LOC728061
LOC728392
LOC728613
LOC728743
LOC729678
LOC729970
LOC730107
LOC730139
LOC730429
LOC731605
LOC731932
LOC90784
LOC96610
LONP2
LPCAT4
LPHN3
LPP
LPXN
LRFN5
LRP12
LRP1B
LRRC14
LRRC40
LRRC58
LRRC69
LRRFIP2
LRRN1
LSM14A
LSS
LTV1
LUC7L3
LUZP1
LY6E
LYN
LYSMD2
LZTS1
MACF1
MAFB
MAGED2
MAGEF1
MALAT1
MAML2
MAN1A1
MAN1A2
MAN1C1
MANEA
MAP1B
MAP1LC3B
MAP3K8
MAP6D1
MAPKBP1
MAPKSP1
MARCH7
MARCH9
MARCKS
MARK3
MARS
MATR3
MAVS
MBD3
MBLAC2
MBNL2
MBP
MCAM
MCF2L
MCM3AP-AS
MCM4
MCM8
MCTS1
ME1
ME2
MED13L
MED18
MEF2A
MEF2C
MEF2D
MEIS2
MET
METT10D
MFSD3
MFSD6
MGC16121
MICAL2
MID1
MIR17HG
MIR30C2
MKLN1
MKRN9P
MLL3
MLL5
MLLT10
MMP16
MNT
MON2
MORF4L2
MORN4
MPP1
MPP2
MRAS
MRC2
MRM1
MRPL39
MRPS18C
MSRB3
MTBP
MTDH
MTHFD1L
MTHFD2L
MTHFR
MTMR4
MTPN
MUC20
MUTED
MX1
MXRA8
MYH15
MYO1B
MYO1E
MYOF
Mbnl1
Med13l
Morn1
Mrps30
N4BP2
N4BP2L2
NACC2
NADK
NAMPT
NANP
NAPEPLD
NASP
NAV1
NAV3
NBEA
NBN
NBPF1
NBPF10
NBPF11
NBPF12
NBPF24
NBPF8
NBPF9
NCALD
NCAM1
NCOA3
NCOA5
NCRNA00085
NCRNA00086
NCRNA00087
NCRNA00182
NCRNA00183
NCRNA00204
NCRNA00241
NCRNA00247
NCRNA00260
NDUFA5
NDUFAF4
NDUFB8
NDUFS8
NEAT1
NEBL
NECAB1
NEDD9
NEGR1
NEK10
NEK7
NEXN
NFATC4
NFIB
NFKBIZ
NFX1
NGDN
NGFRAP1
NHLRC3
NID1
NLN
NLRC5
NLRP1
NMT2
NOL3
NOLC1
NOTCH1
NPAT
NPIPL3
NPR3
NPTN
NR0B1
NR2F1
NR3C1
NR4A2
NR5A2
NRD1
NRN1
NRP1
NRP2
NSD1
NSL1
NSMAF
NSUN6
NT5C2
NT5DC1
NT5DC2
NTN4
NTNG1
NTRK3
NUAK1
NUDCD3
NUDT11
NUDT12
NUDT15
NUDT16
NUPL1
NUTF2
NXN
Ncam1
Ncoa2
Ndufv2
Neat1
Nhej1
Ntng1
Nucks1
OAS1
OAS2
OAS3
OASL
OBSL1
OCIAD1
ODF3B
ODZ2
OFD1
OGT
OLFM1
OPN3
ORMDL1
OSBPL11
OSBPL8
OSBPL9
OSGIN2
OSR2
OTUD7B
P4HA2
P4HA3
PABPC1L
PALLD
PALMD
PAN3
PANK2
PANK3
PAPD4
PAPPA
PAPPA2
PAPPAS
PAQR3
PARP10
PARP12
PARP14
PARP8
PARP9
PBRM1
PBX1
PCBP2
PCBP3
PCDH10
PCDH17
PCDH18
PCDH19
PCDH20
PCDH7
PCDH9
PCDHAC1
PCGF2
PCGF5
PCMTD1
PCNP
PCNX
PCSK9
PDCD5
PDCD6
PDE1C
PDE3A
PDE4C
PDE4DIP
PDE5A
PDGFD
PDK3
PDLIM3
PDLIM7
PDP1
PDPK1
PDPR
PDXDC1
PDZD2
PDZRN3
PECR
PEG10
PER3
PET112L
PEX3
PFKFB4
PGAP1
PGF
PGK1
PGLS
PGM2L1
PGM5
PGM5P1
PGRMC2
PHACTR4
PHEX
PHF11
PHF14
PHF20
PHGDH
PHLDB2
PIAS2
PICALM
PIGT
PIGW
PIK3C3
PIK3R1
PIM1
PIN4
PITPNB
PITX1
PITX2
PIWIL2
PJA2
PKIA
PKN2
PLA2G16
PLA2G4A
PLAC9
PLAUR
PLCB1
PLCB4
PLCL1
PLEKHA1
PLEKHA5
PLEKHM1
PLGLB1
PLGLB2
PLOD2
PLSCR1
PLXDC1
PLXDC2
PLXNA2
PLXNB2
PMAIP1
PML
PMP22
PMS1
PNMA2
PNPT1
POGZ
POLA2
POLR2J
POLR2J2
POLR2J3
POLR2J4
POP4
POU6F1
PPA2
PPAPDC1A
PPARGC1B
PPDPF
PPFIA3
PPFIBP1
PPIL6
PPM1A
PPM1K
PPP1CB
PPP1R14B
PPP1R3C
PPP1R9A
PPP2R3C
PPWD1
PRC1
PRDX2
PRELID1
PRELID2
PRIC285
PRKAA1
PRKAB2
PRKAR1A
PRKAR2B
PRKD2
PRKD3
PRKDC
PRKG1
PRKRA
PRKXP1
PRLR
PRO2852
PROCR
PROS1
PRPF38B
PRRX1
PRSS12
PRSS35
PSG1
PSIP1
PSMD6
PSPC1
PTCD2
PTCRA
PTGFR
PTGIS
PTGS2
PTK2
PTN
PTP4A1
PTPN2
PTPN21
PTPN6
PTPRD
PTPRG
PTPRK
PTPRO
PTX3
PUM2
PURB
PVRL1
PWP2
PYGL
Pcf11
Pcgf3
Pde7b
Pggt1b
Pik3r1
Plxna2
Ppap2b
Prdx6
QKI
QPCT
QPRT
R3HDM2
RAB11FIP1
RAB12
RAB14
RAB27A
RAB30
RAB39B
RAD23A
RAD23B
RAD51L1
RAD9B
RALGAPB
RALGPS2
RANBP2
RANBP9
RAP2B
RAPGEFL1
RAPH1
RASEF
RASGRP3
RASSF8
RBBP6
RBCK1
RBL1
RBM14
RBM15B
RBM25
RBM26
RBM39
RBM43
RBM6
RBM8A
RBMS1
RBMS3
RBMX
RBPMS
RC3H2
RDH10
RDX
RECK
REPS1
RERE
REV3L
RG9MTD3
RGMA
RGPD1
RGPD2
RGPD3
RGPD4
RGPD5
RGPD6
RGPD8
RGS2
RHBDD1
RICTOR
RIF1
RIN3
RIOK3
RIPK2
RIT1
RN18S1
RNASEL
RNASET2
RND2
RNF10
RNF114
RNF128
RNF144A
RNF213
RNU2-1
RNY4
ROD1
RORA
RPAIN
RPGRIP1L
RPL10
RPL17
RPL32P3
RPL35A
RPL37
RPL37A
RPRD2
RPS10P22
RPS11
RPS6KA2
RPSAP49
RSAD2
RSF1
RSPH10B2
RSPO3
RSPRY1
RTN4
RUFY2
Rbpms
Rnf149
Rpl27
SACS
SALL2
SAMD11
SAMD9
SAMD9L
SAMHD1
SAP18
SAP30L
SAPS3
SAR1B
SARM1
SARS
SATB1
SBF1
SC4MOL
SCAMP1
SCAMP5
SCARA5
SCD
SCFD1
SCRN3
SCYL3
SDAD1
SDC2
SEC14L2
SEC22C
SEC24A
SEC24D
SEL1L
SEMA3A
SEMA3F
SEMA4F
SEPT10
SEPT2
SEPT7
SERINC4
SERP1
SERPINB1
SERTAD2
SESN2
SETBP1
SETD5
SETD7
SEZ6L2
SF1
SFRP1
SFRP2
SFRS15
SFRS18
SFRS3
SFRS4
SFT2D1
SFT2D3
SGCB
SGK223
SGSM2
SGTA
SH3D19
SH3PXD2A
SHISA5
SHOX2
SIAH1
SIGIRR
SIK3
SIM2
SIPA1L1
SIPA1L2
SIRPA
SIRT2
SIRT6
SKI
SKIL
SLAIN2
SLC12A2
SLC12A8
SLC15A3
SLC16A14
SLC19A2
SLC1A2
SLC1A6
SLC20A1
SLC25A13
SLC25A16
SLC25A29
SLC25A36
SLC25A37
SLC30A7
SLC35D1
SLC35D2
SLC38A1
SLC38A9
SLC39A10
SLC39A6
SLC41A3
SLC45A4
SLC47A1
SLC4A4
SLC5A3
SLC6A15
SLC6A6
SLC7A11
SLC8A1
SLCO1C1
SLCO3A1
SLFN5
SLFNL1
SLIT2
SLITRK4
SLITRK5
SMAD2
SMARCA2
SMC4
SMCHD1
SMG1
SMU1
SNAPC3
SNCA
SND1
SNED1
SNHG10
SNHG5
SNORD50A
SNORD50B
SNRNP27
SNRNP70
SNTB1
SNTG1
SNX9
SOBP
SOCS2
SOCS4
SON
SORBS2
SORBS3
SOX12
SOX4
SOX6
SOX9
SP100
SP110
SP2
SPAG4
SPATS2L
SPCS2
SPDYE1
SPG21
SPIN3
SPOCK3
SREK1
SRGAP1
SRGAP2
SRP68
SRPK2
SRPR
SRPX2
SRSF1
SRSF4
SRSF7
SS18
SS18L1
SSBP1
SSBP2
SSH1
SSH3
ST6GALNAC3
ST6GALNAC5
ST8SIA1
ST8SIA2
STAG2
STARD4
STAT1
STAT2
STC1
STMN1
STON2
STRAP
STT3B
STX16
STX2
STXBP4
SULF2
SUN2
SUPT16H
SUPT7L
SVIL
SYBU
SYDE2
SYF2
SYNE2
SYNGR3
SYNPO2
SYNRG
SYS1
SYT11
SYTL2
Sat1
Scyl3
Skil
Slit2
Spats2l
Sprn
Stk35
TACC1
TACC2
TAF15
TAF1C
TAF9B
TAP1
TAP2
TBC1D8
TBRG1
TCF4
TDO2
TEAD1
TET2
TFG
TFRC
TGFB1
TGFB2
TGFB3
TGFBR1
THAP6
THG1L
THRAP3
TJP1
TK2
TLCD1
TLE4
TLN1
TLR3
TM2D1
TM4SF1
TM7SF3
TMED9
TMEFF2
TMEM108
TMEM111
TMEM159
TMEM165
TMEM192
TMEM199
TMEM200A
TMEM200B
TMEM25
TMEM31
TMEM41A
TMEM45A
TMEM47
TMEM48
TMEM49
TMEM50B
TMEM57
TMEM64
TMEM70
TMEM80
TMEM87B
TMSB15A
TMTC1
TMTC3
TNFRSF11B
TNIK
TNPO1
TNRC6A
TOB1
TOP1MT
TOX
TOX2
TP53TG3
TP53TG3B
TPBG
TPM1
TPM4
TPPP
TPR
TRA2A
TRAPPC10
TREX1
TRIB2
TRIM13
TRIM14
TRIM22
TRIM25
TRIM26
TRIM52
TRIM56
TRIM69
TRIM73
TRIM9
TRIO
TRIOBP
TRNP1
TRNT1
TRO
TRPC3
TRPS1
TSHZ1
TSLP
TSPAN9
TSR1
TTC28
TTC37
TTC39B
TTC39C
TTL
TTLL3
TTN
TULP3
TXNIP
TXNL1
TXNRD1
TYMP
Thbs1
Thoc2
Tia1
Tpcn1
Tyms
U2AF1
UACA
UBAC2
UBE2B
UBE2D3
UBE2E1
UBE2I
UBE2J1
UBE2L6
UBE3C
UBQLN2
UBXN2A
UGT8
UHMK1
UNK
UQCRC2
USO1
USP15
USP18
USP25
USP31
USP34
USP36
USP38
USP47
USP6NL
USP9X
UTP23
Ube2e2
Ube2h
Usp7
VAV3
VCAN
VEGFA
VEGFB
VGF
VGLL4
VNN3
VPS13A
VPS13B
VPS13C
VPS53
VSIG10
Vgll1
WARS
WASL
WDFY1
WDR17
WDR27
WDR52
WISP1
WNK1
WNT5A
WSB1
WSB2
WTAP
WWP1
WWTR1
XAF1
XPNPEP3
XPO1
XRCC5
XYLT1
Xpo5
YAF2
YME1L1
YTHDC1
YWHAH
YY2
ZBED1
ZBED3
ZBED5
ZBTB16
ZBTB38
ZBTB43
ZBTB47
ZC3H7B
ZC3H8
ZC3HAV1
ZCCHC2
ZCCHC3
ZCCHC7
ZDHHC21
ZDHHC8
ZEB1
ZFAND6
ZFP36L1
ZFR
ZIC4
ZKSCAN1
ZMYND17
ZMYND8
ZNF12
ZNF124
ZNF131
ZNF146
ZNF160
ZNF207
ZNF221
ZNF223
ZNF224
ZNF225
ZNF226
ZNF230
ZNF277
ZNF280C
ZNF284
ZNF287
ZNF292
ZNF337
ZNF354A
ZNF37BP
ZNF382
ZNF385B
ZNF397
ZNF398
ZNF407
ZNF441
ZNF445
ZNF469
ZNF48
ZNF493
ZNF503
ZNF506
ZNF514
ZNF518A
ZNF526
ZNF530
ZNF551
ZNF557
ZNF567
ZNF568
ZNF578
ZNF580
ZNF587
ZNF596
ZNF610
ZNF611
ZNF625
ZNF638
ZNF655
ZNF658
ZNF669
ZNF677
ZNF7
ZNF702P
ZNF708
ZNF711
ZNF718
ZNF721
ZNF763
ZNF780B
ZNF785
ZNF789
ZNF791
ZNF793
ZNF800
ZNF814
ZNF818P
ZNF83
ZNF846
ZNF85
ZNF862
ZNF93
ZNFX1
ZNHIT6
ZYG11B
ZYX
Zeb2
Zfpm2
actn4
adam12
akap8l
arhgap10
arrb2
asap1
ate1
c10orf119
casd1
ccdc104
cct5
cnn3
csnk1a1
cul4a
cyp20a1
dera
dip2c
dock9
etnk1
ext1
fn1
fnbp1l
gtf2i
heatr2
herc4
herpud2
hnrnpm
homer2
igfbp4
ina
kiaa0284
lipI
lrrfip2
luc7l2
march3
mbnl2
mdh2
metap2
mllt10
msn
msrA
mtmr3
naa50
ncam2
nlk
nsun6
paaF1
[truncated: 34 more rows]
