# Supplementary material for: MEG3 long noncoding RNA regulates the TGF-β pathway genes through formation of RNA–DNA triplex structures
Source: Nat Commun. 2015 Jul 24;6:7743. doi: 10.1038/ncomms8743 (PMC4525211; doi:10.1038/ncomms8743)
Supplement: Supplementary Data 6 — The deregulated genes as detected by microarray after MEG3 and EZH2 downregulation in HF cells and the overlap between the MEG3 and EZH2-dependent genes [file ncomms8743-s7.xls]

## Sheet: Sheet1
The Up and Down regulated genes from EZH2si and MEG3si were selected by fold change ≥2 ≤ -2
EZH2		MEG3			EZH2, MEG3 overlap
UP (853)	DOWN (884)	UP (448)	DOWN (614)		UP (124)	DOWN (105)
A2M	ABHD14A	AAK1	AARS2		AAK1	AGPAT9
AAK1	ABHD5	AATK	ABCG2		ACPL2	AKR1C3
ABCC4	ACTB	ABCC9	ABL2		ACTC1	ARHGAP24
ABCC5	ACTR1A	ACPL2	ACSF3		ACTG2	BPGM
ABHD6	ACTR2	ACTA2	ACSL4		ANAPC10	BRWD1
ACPL2	ACY1	ACTC1	ACSL5		ANK1	BTN3A2
ACTC1	ADAM10	ACTG2	ACSS2		ANKH	C12orf76
ACTG2	ADAM9	ADCY4	ACTR6		APCDD1L	C14orf145
ADA	AGPAT3	AFTPH	ADAMTS5		ARID5A	C15orf48
ADAM12	AGPAT9	AIM2	ADCY7		ARID5B	C16orf72
ADAM19	AHI1	AK1	ADK		ATP10A	C1orf9
ADAMTSL4	AIP	AKR1E2	ADORA2A		ATP2A2	C9orf150
AGFG1	AK4	ALDH8A1	ADRB2		B3GNT2	C9orf93
AGTR1	AKD1	ANAPC10	ADSL		BMPER	CAPN7
AKAP12	AKR1B10	ANGPTL1	AGAP10		C10orf72	CARD16
ALCAM	AKR1C3	ANK1	AGAP4		C3orf23	CASP1
ANAPC10	ALDOB	ANKH	AGAP9		CA12	CCBE1
ANGEL1	ALG13	ANKRD45	AGPAT5		CASK	CCDC18
ANK1	ALMS1	ANO6	AGPAT6		CHST15	CCDC88A
ANKH	AMACR	AP1S3	AGPAT9		CLTC	CCL28
ANKRD11	AMZ1	APCDD1L	AIFM2		CNN1	CCNG2
ANKRD12	ANAPC16	ARID5A	AIM1		COL16A1	CDT1
ANKRD29	ANKRD13C	ARID5B	AKAP9		COL5A1	CENPF
ANKRD44	ANLN	ARL15	AKNAD1		COL7A1	CEP70
ANO10	ANP32A	ATL2	AKR1A1		CYB5R4	CLDN11
APCDD1L	ANTXR1	ATP10A	AKR1C1		DDX58	CTAGE5
APOBEC3F	ANXA1	ATP2A2	AKR1C2		DGKE	CTH
ARHGAP20	ANXA2P3	AZGP1	AKR1C3		DSP	CTSC
ARHGEF4	ANXA3	Acpl2	ALDH1L1		EFHD1	CYP1B1
ARID5A	AP1S1	Asap2	ALDH5A1		EHD3	DCAF12
ARID5B	APOBEC3B	B3GNT2	ALG5		EIF2C2	DDAH1
ARNT2	APOL6	B3GNT5	AMMECR1		EIF2C4	DDIT4
ARSK	APP	BACH1	ANGPTL1		EMP2	DEPDC1
ASPHD1	APPL1	BANK1	ANKRD12		EPSTI1	DEPDC1B
ASPHD2	ARAP2	BAX	ANKRD22		FABP3	DTNA
ATAD3A	ARHGAP19	BMPER	ANKRD5		FAM19A5	DYX1C1
ATF2	ARHGAP24	BNC2	ANO7L1		FAM85A	EMCN
ATP10A	ARHGDIB	BTC	AOX1		FGF1	ERLIN2
ATP11C	ARID1A	Btbd3	AP1S3		FOLR3	ETNK1
ATP13A3	ARID4B	C10orf72	APH1B		FOXO3	ETS1
ATP1B1	ARL6IP1	C14orf132	AREG		FRY	EVI2A
ATP2A2	ASAM	C15orf29	ARHGAP24		FST	FAM55C
ATP2C1	ASPM	C15orf5	ARHGEF10L		GAD1	FAM84B
ATP9A	ASPN	C17orf67	ARL4C		GDF11	FOXO3
ATPAF1	ATL3	C18orf45	ARRDC3		GNB1	FOXQ1
AXIN2	ATP5SL	C19orf55	ASPH		GPR133	GPR85
B3GAT3	ATP6V1H	C1GALT1	ATPAF1		HERC1	GTPBP10
B3GNT2	ATP7A	C1orf107	ATXN2L		HIPK3	HMMR
B3GNT7	ATP8B2	C1orf114	ATXN3		HMOX1	HS2ST1
BAI2	ATPBD4	C1orf96	Atp1b3		HSD17B6	Homo
BAIAP2	AURKA	C22orf30	B3GALNT1		HSPB7	IDI1
BASP1	AVIL	C3orf23	BEST3		Homo	IKBIP
BCAT1	AZI2	C4orf32	BMP2		IFI6	IL1RAP
BCAT2	AZIN1	C5orf56	BMP2K		IL6ST	IL8
BCL9L	B3GALTL	C9orf3	BMPR1A		IPO11	INSIG1
BDNF	B4GALT6	C9orf84	BMS1P1		Invs	INTS4
BET1	B9D1	CA12	BMS1P5		KIAA0100	IRS1
BICD1	BACH1	CASK	BOLA1		KIAA0427	KPNA5
BLZF1	BBS9	CATSPER2P1	BPGM		KPNA4	LAPTM5
BMPER	BCL2L12	CCL2	BRIX1		LBH	LOC100130938
BOC	BCL7C	CCL5	BRWD1		LDB3	LOC100507345
BPI	BCLAF1	CCNT2	BTN3A2		LIMS2	LOC81691
BRMS1L	BICD2	CD58	BTN3A3		LOC100506762	LRRC17
BTG3	BIRC5	CD82	C10orf137		LOC148189	MAP9
C10orf72	BMPR2	CDC20B	C10orf18		LOC401093	METTL7A
C11orf49	BPGM	CEACAM1	C10orf57		LOC90784	MRS2
C11orf96	BRI3BP	CENPI	C12orf69		LSM14A	MYL4
C12orf24	BRWD1	CHIC1	C12orf72		MAPKSP1	MYSM1
C12orf59	BTN3A2	CHST15	C12orf76		METT10D	NCRNA00081
C13orf18	BUB1	CLASP1	C14orf106		MFSD6	NHLRC3
C14orf147	BUB1B	CLEC16A	C14orf118		MX1	NRP1
C14orf149	Btbd3	CLIC3	C14orf135		NEGR1	ODF2L
C16orf52	C10orf54	CLIC4	C14orf145		NFASC	OGFRL1
C18orf8	C11orf31	CLTB	C15orf48		NID1	PAG1
C19orf29	C11orf41	CLTC	C16orf52		NTM	PAIP1
C1QTNF3	C11orf61	CNKSR3	C16orf72		NUDT15	PDCD4
C1orf134	C11orf71	CNN1	C1orf64		OAS2	PGAP1
C1orf167	C12orf76	CNNM2	C1orf9		OSGIN2	PHLDA1
C1orf93	C13orf31	CNNM4	C2orf3		P4HA2	PLAU
C20orf54	C14orf1	COL16A1	C2orf74		PANK3	PPP1R1C
C21orf57	C14orf142	COL5A1	C3orf31		PHF11	PTGS1
C3orf23	C14orf145	COL7A1	C4orf22		PODN	PTTG3P
C3orf52	C15orf28	CPEB1	C6orf141		POLR3E	RAB21
C3orf70	C15orf48	CR1	C6orf192		PRDM2	RBM7
C3orf75	C16orf72	CR1L	C6orf26		PTPN21	RBMS3
C4orf49	C18orf54	CREM	C7orf10		QKI	RFC3
C5orf13	C19orf2	CSMD2	C9orf117		RAB27A	RG9MTD2
C5orf23	C1QTNF3	CSNK1G1	C9orf150		RHBDD1	RNF138
C7orf44	C1orf226	CSPG4	C9orf93		RHOJ	SEMA3A
C8orf76	C1orf9	CTNNBIP1	CAB39L		SAR1B	SERPINB2
C8orf79	C20orf30	CXCL11	CAPN7		SCIN	SERPINB9
CA11	C21orf33	CXCL14	CAPS2		SEMA5A	SLC25A36
CA12	C3	CYB5R4	CARD16		SH3PXD2A	SPCS1
CACHD1	C3orf38	Ctnna1	CASP1		SIK3	SREK1
CACNA1A	C3orf63	DCLK1	CASP4		SLC11A2	SVIP
CACNA1C	C4orf34	DDI2	CASP8AP2		SMURF1	TAF9B
CAND1	C4orf36	DDX58	CCBE1		SNRNP27	TEX9
CAND2	C5orf41	DENND4A	CCDC113		SNX30	TIPRL
CASK	C5orf53	DGKE	CCDC18		SOBP	TNFRSF19
CC2D2A	C6orf162	DIAPH2	CCDC88A		SOCS4	UACA
CCL26	C6orf62	DMXL1	CCL28		SPOCD1	VEPH1
CCNJ	C7orf60	DNM2	CCND2		SSTR1	VPS4B
CD36	C8orf38	DSP	CCNF		ST6GALNAC5	ZNF283
CDC14A	C9orf150	Dcaf10	CCNG2		STX2	atl2
CDC42EP3	C9orf41	EFHD1	CCPG1		STX4	sapiens
CDH11	C9orf93	EHBP1	CD163L1		SV2A
CDK14	CACNA2D2	EHD3	CD24		SYS1
CDK5R1	CALML4	EIF2C2	CD300LB		SYTL4
CDKN2AIPNL	CALU	EIF2C4	CDC23		TAGLN
CELSR1	CAPN7	ELL	CDH18		TGFBR1
CELSR2	CARD16	ELMOD2	CDK13		TGM2
CELSR3	CARD6	ELOVL5	CDK15		THG1L
CHKB-CPT1B	CARS	EMP2	CDKL3		TK2
CHRDL1	CASC5	EMR2	CDT1		TMEM50B
CHST11	CASP1	EPHB6	CELA2A		TNC
CHST15	CASP3	EPSTI1	CELF2		Ube2e2
CIAO1	CBR4	ETV6	CENPF		WFDC1
CLCF1	CCBE1	EXOC3	CENPQ		XAF1
CLDND1	CCDC150	Eif4g3	CEP110		YWHAH
CLIP3	CCDC18	Epas1	CEP135		ZC3HAV1
CLOCK	CCDC28A	FABP3	CEP152		ZFYVE9
CLTC	CCDC34	FAM19A5	CEP70		ZNF710
CMIP	CCDC50	FAM85A	CFHR2		ZYX
CMPK2	CCDC68	FBXO41	CHFR		sapiens
CMTM7	CCDC88A	FGF1	CKAP2
CNN1	CCL28	FLJ11710	CLCN5
CNOT3	CCNA2	FLJ39739	CLDN11
CNTN3	CCNB1	FOLR3	CLEC16A
COBRA1	CCNB2	FOXO3	CNOT2
COL11A1	CCNC	FOXP1	COL4A5
COL16A1	CCNG2	FRA10AC1	COMMD1
COL4A3BP	CCNL2	FRY	COMMD2
COL4A4	CD109	FST	COPA
COL5A1	CD302	FTSJ1	CSF2
COL6A1	CD44	FYB	CSRNP3
COL7A1	CDADC1	FYN	CTAGE5
COMMD1	CDC20	Fbxo28	CTH
CORIN	CDC5L	GAD1	CTSC
COX4I1	CDCA3	GALNT5	CTSS
CPA3	CDK1	GBF1	CTTNBP2
CPA4	CDK6	GDF11	CXCL10
CPEB4	CDKN1C	GJC1	CYP1B1
CPM	CDT1	GNA11	CYP2R1
CPNE2	CDV3	GNB1	CYP3A5
CPS1	CENPA	GP5	CYP4V2
CPSF3	CENPE	GPR133	Cdc73
CPT1B	CENPF	GPR89A	DCAF12
CPT1C	CENPH	GRB14	DCAF13
CPZ	CEP55	GVINP1	DCBLD1
CRCP	CEP63	Gna12	DCUN1D1
CREB5	CEP70	HAPLN3	DDAH1
CS	CEP97	HBEGF	DDIT4
CSF2RB	CFI	HCP5	DEPDC1
CSGALNACT2	CFL1	HERC1	DEPDC1B
CSRP1	CHD2	HIPK3	DHFRL1
CSRP2	CHIC1	HIST1H2BI	DHRS2
CTPS	CHST4	HMOX1	DIS3L2
CUEDC1	CITED2	HSD17B6	DLL1
CXCR7	CKS2	HSF2	DLX1
CYB5R4	CLDN11	HSPA9	DNAL1
CYFIP2	CLDN19	HSPB7	DOK3
CYP27C1	CNIH	Hdhd1a	DPM1
CYS1	CNPY3	Homo	DPY19L2
DAB1	COG6	IFI6	DPY19L2P2
DBNDD2	COL4A2	IGF1R	DPY19L4
DCHS1	COL6A1	IL12A	DTNA
DCLK2	COL6A6	IL6	DVL3
DCLRE1C	COL8A1	IL6ST	DYX1C1
DCUN1D1	CRKL	IPO11	DZIP3
DDX3Y	CRYZL1	IQGAP1	Dgkg
DDX58	CTAGE5	IRS2	ECE2
DDX60	CTDSP2	ISG20	EEA1
DENR	CTH	ITFG1	EFHA2
DGKE	CTSB	ITGAM	EGFR
DHRS3	CTSC	ITPK1-AS	EMCN
DHX40	CTSL1P8	ITPR2	ENO4
DIO2	CUX1	ITSN1	EPAG
DKK2	CXCL12	Invs	EPCAM
DLGAP4	CXCL5	Itgav	EPSTI1
DNAJC24	CXorf26	KAT2B	ERLIN2
DNMT1	CXorf38	KCNJ9	ERO1L
DNPEP	CYLD	KIAA0100	ESCO2
DOCK10	CYP1B1	KIAA0146	ESR1
DOCK7	CYP51A1	KIAA0427	ETNK1
DOCK9	Ctdspl	KIAA0494	ETS1
DOK5	DAPK3	KIAA1217	EVI2A
DPF3	DCAF12	KIAA1267	EVI2B
DPH2	DCP2	KIAA1324L	EXOSC6
DPP8	DCUN1D4	KLF12	F2RL1
DRAM1	DDAH1	KLF2	F2RL2
DSP	DDIT4	KLF7	FAM119A
DUSP1	DENND1B	KLHDC10	FAM120C
DUSP5	DEPDC1	KPNA4	FAM169A
DYRK2	DEPDC1B	KRTAP19-1	FAM184A
EDNRA	DHX9	Kcnj5	FAM188A
EEF2K	DIAPH3	LAMA4	FAM200A
EFHD1	DICER1	LAMC2	FAM55C
EHD3	DIRC3	LBH	FAM73A
EIF2AK2	DIS3	LDB3	FAM84B
EIF2C2	DLEU2	LIMS2	FANCF
EIF2C4	DLG1	LOC100128590	FBXO16
EIF4E2	DLGAP5	LOC100132247	FHDC1
ELOVL4	DNAJB6	LOC100132288	FIGN
ELOVL6	DNAJC16	LOC100190986	FLJ10357
EMB	DNAJC28	LOC100233156	FLJ39051
EMP2	DNAJC3	LOC100294337	FLRT3
ENO2	DOCK1	LOC100506762	FNBP4
EPB41L5	DOCK5	LOC148189	FOXO3
EPHA4	DPCD	LOC155060	FOXQ1
EPOR	DST	LOC158863	FSD1L
EPSTI1	DTL	LOC283027	Fbxo42
ERBB3	DTNA	LOC283788	Frmd5
ESRRA	DTWD2	LOC348162	GALC
ETV1	DUSP19	LOC401093	GBP4
EXPH5	DUSP3	LOC439949	GCOM1
FABP3	DUT	LOC613037	GDPD1
FAM110B	DYNC1I2	LOC728888	GIGYF2
FAM122B	DYX1C1	LOC729978	GJA5
FAM122C	E2F7	LOC729991	GLYR1
FAM133B	EDEM1	LOC90784	GNG4
FAM134A	EGLN1	LRFN1	GNRH1
FAM135A	EI24	LRRC37A3	GPATCH2
FAM155A	EIF2AK4	LRRC8A	GPC3
FAM176A	EIF2C1	LRRC8D	GPM6B
FAM19A5	EIF2C3	LRRFIP2	GPR155
FAM24B	EIF2S1	LSM14A	GPR85
FAM26F	EIF5A	LTBP2	GPX7
FAM66E	ELL2	LTBP3	GRIK2
FAM85A	ELTD1	LUC7L3	GRIPAP1
FAM89A	EMCN	LUZP1	GTF3C1
FANCC	ENO1	LYPD3	GTPBP10
FAR1	ENSA	MAFG	GUCA1B
FBN2	ENTPD4	MAFIP	H2AFX
FBXL17	EPB41L3	MAMSTR	HACE1
FBXL18	EPB41L4B	MAPKSP1	HADHA
FBXO17	ERAP2	MBOAT2	HCG26
FCRLA	ERC1	MED15	HDAC3
FGD4	ERCC1	METT10D	HGF
FGF1	ERCC6	MFSD6	HINT1
FGF5	ERI1	MGC20647	HIST1H2BF
FGFR1	ERI3	MGC57346	HIST1H2BG
FGFR1OP2	ERLIN2	MGP	HIST1H4E
FHOD3	ERMAP	MICAL2	HLA-DPA1
FKBP11	ESYT2	MSL1	HMGB3P1
FLI1	ETNK1	MUC1	HMGCS1
FLJ10661	ETS1	MX1	HMMR
FLJ27352	EVI2A	MYL9	HNRNPA1
FLJ35390	EVI5	MYO1B	HNRNPA1L2
FLJ36031	EXOC5	Mbnl1	HNRNPA1P10
FLJ39534	EXOC6	NANP	HNRPA1P5
FLJ44635	Ets2	NAV1	HNRPLL
FLRT2	FAM105A	NCL	HOXA1
FMN2	FAM115A	NCRNA00183	HOXA3
FN1	FAM125A	NDUFB6	HS2ST1
FNDC3A	FAM160B1	NEGR1	HSD11B1
FOLR3	FAM171A1	NF1	HSPA4L
FOXC1	FAM199X	NFASC	Hexim2
FOXO3	FAM27E3	NFIB	Homo
FOXO3B	FAM46B	NID1	IDI1
FOXP2	FAM46C	NLRC5	IGF2BP3
FRAS1	FAM55C	NNMT	IGHA1
FRY	FAM63B	NPIPL2	IGHA2
FSCN1	FAM64A	NPIPL3	IGHD
FST	FAM72A	NRD1	IGHG1
FZD1	FAM72B	NSD1	IGHG3
FZD5	FAM72C	NTM	IGHM
G3BP2	FAM72D	NUDT14	IGHV3-48
GAB1	FAM82B	NUDT15	IGHV4-31
GABBR1	FAM83D	Notch2	IGSF22
GABRA5	FAM84B	OAS2	IKBIP
GAD1	FANCD2	OAS3	IL1RAP
GALNTL4	FANCI	OCRL	IL22RA1
GART	FBXO22	ODF2	IL6R
GAS1	FBXO25	OR1J4	IL8
GAS8	FBXO33	OSGIN2	INSIG1
GATA3	FBXO45	P4HA2	INTS4
GATA6	FBXO5	PALLD	IPMK
GCH1	FBXW11	PANK3	IQCE
GCHFR	FCF1	PAPPA2	IREB2
GCLM	FGD6	PARD3B	IRS1
GCNT1	FIBIN	PCP4L1	ITFG1
GDF11	FJX1	PDE4D	ITGA6
GDPD5	FKBP15	PDLIM4	ITSN1
GJA3	FLJ41484	PDLIM5	IVL
GKAP1	FMO4	PELO	Invs
GLCE	FOXO3	PHF11	KCNE4
GLS	FOXQ1	PICALM	KCNJ2
GLUL	FXR1	PION	KDM4D
GNAZ	FYTTD1	PITRM1	KIAA0195
GNB1	Fam63b	PJA2	KIAA1009
GOPC	Fam82b	PLCL2	KIAA1524
GPR125	G0S2	PLEKHA4	KIAA1609
GPR133	G3BP1	PLEKHM1	KIAA1797
GPR155	G6PC2	PODN	KIF22
GPR78	GABPB2	POLK	KIF9
GRIA3	GADD45B	POLR3E	KLC2
GTPBP1	GALNT1	PPM1A	KLHL15
GUCY1A3	GALNT3	PPP1R3B	KPNA5
GUCY1B3	GALNT4	PPP3CC	KU-MEL-3
HADH	GALNT5	PRDM2	LAMB1
HAS3	GAS2L3	PRIC285	LAMP1
HERC1	GBP2	PRKCH	LAPTM5
HERC4	GDAP1	PRO1167	LAX1
HERC5	GFPT1	PTHLH	LGR4
HERC6	GFRA1	PTPN11	LHX4
HERPUD2	GINS2	PTPN21	LLPH
HIAT1	GLRB	PYGB	LMLN
HIP1	GMCL1	PYGO1	LMO2
HIPK3	GNAS	Pde4b	LNPEP
HIVEP3	GNG2	Pik3r1	LOC100129637
HMGN4	GOLT1B	Prkce	LOC100130938
HMOX1	GPR180	QKI	LOC100131053
HOMER1	GPR85	RAB23	LOC100131541
HORMAD1	GPSM2	RAB27A	LOC100132369
HOXA7	GPX1	RAD51L1	LOC100134822
HOXD11	GPX3	RAP1GAP2	LOC100287024
HPSE	GRAMD1C	RAPGEFL1	LOC100287216
HRH1	GRAPL	RBM17	LOC100287289
HSD17B6	GSPT1	RBM6	LOC100288701
HSDL2	GSTCD	RHAG	LOC100289026
HSPA2	GTPBP10	RHBDD1	LOC100289230
HSPB3	GTSE1	RHOJ	LOC100291917
HSPB7	GXYLT1	RNASET2	LOC100505881
HSPC159	GXYLT2	RNF207	LOC100505895
Homo	H2AFY	RNF40	LOC100505956
IAH1	HAUS5	RSAD2	LOC100506831
ICMT	HAUS6	Rab23	LOC100507248
ID4	HBS1L	S1PR1	LOC100507345
IDH2	HEYL	S1PR2	LOC100508567
IDH3A	HFE	SAR1B	LOC257396
IFI44	HIPK2	SCIN	LOC283143
IFI44L	HIST1H2AK	SCN2A	LOC284385
IFI6	HIST1H2BD	SDAD1	LOC286149
IFIH1	HIST1H4G	SEMA5A	LOC344887
IFIT1	HIST2H4A	SETBP1	LOC399753
IFIT2	HIST2H4B	SFXN5	LOC400573
IFIT3	HLA-DMA	SGCD	LOC439990
IKBKB	HLA-DRB1	SH3PXD2A	LOC642817
IL10RB	HLA-DRB3	SIAH1	LOC646903
IL11	HLA-DRB4	SIK3	LOC81691
IL6ST	HLA-G	SIX4	LONRF3
ILF3	HMG20A	SKIL	LRRC17
INADL	HMGA2	SLC11A2	LRRC41
ING3	HMMR	SLC35F5	LRRCC1
INPP5A	HNRNPA3	SLC9A1	LRRIQ3
INTU	HNRNPA3P1	SLCO4A1	LSM3
IPO11	HNRNPH1	SMURF1	LYRM2
IQCH	HNRPDL	SNPH	MAGOH2
IQSEC1	HOXA10	SNRNP27	MAL2
IRF7	HOXA9	SNTA1	MAML3
IRF9	HS2ST1	SNX27	MAP3K13
ISG15	HSD17B2	SNX30	MAP4K4
ITGA1	HSPB6	SOBP	MAP9
ITPR1	HSPD1	SOCS4	MAPK8
ITPR3	HTT	SOD2	MARCH8
ITPRIPL1	HUNK	SPOCD1	MCL1
IVNS1ABP	Homo	SPON2	MCTP1
Il17rb	ICA1L	SSH3	MDM2
Invs	IDI1	SSTR1	MED28
JAG1	IFT57	ST3GAL1	MED8
JAK2	IGF1	ST6GALNAC5	MEG3
JPH2	IGFBP5	STARD10	METTL7A
KANK4	IKBIP	STEAP3	MIPOL1
KCND3	IL13RA1	STK17A	MLL3
KCNMB4	IL1A	STX2	MMP1
KCNS3	IL1RAP	STX4	MMP16
KCNT2	IL7R	SUZ12	MMP9
KCTD15	IL8	SV2A	MMRN2
KCTD17	ING3	SYNE2	MOBKL2B
KDELC1	ING4	SYS1	MPZL2
KIAA0100	INO80B	SYTL4	MR1
KIAA0240	INPP4B	Slc13a3	MRPL30
KIAA0427	INSIG1	TAGLN	MRS2
KIAA1109	INTS4	TBX2	MSH5
KIAA1324	IRS1	TCP11L1	MYL4
KIAA1462	ISYNA1	TGFBR1	MYRIP
KIAA1737	ITCH	TGM2	MYSM1
KIF6	JAK1	THAP6	Mnat1
KIRREL3	JARID2	THBS1	Myo10
KLHDC5	Jtb	THG1L	NAF1
KLHL2	KAL1	TIMM8A	NAP1L5
KLHL23	KCNE3	TK2	NAPB
KPNA4	KCNJ14	TLN1	NBPF8
KTI12	KCTD1	TMEM104	NCRNA00081
LAMA1	KCTD10	TMEM111	NEK6
LAMP2	KCTD6	TMEM115	NHLRC3
LARGE	KDELR3	TMEM217	NLGN1
LARS	KIAA0101	TMEM50B	NRG1
LBH	KIAA0494	TNC	NRP1
LDB3	KIAA0564	TNFAIP3	NUCKS1
LETM2	KIAA1310	TNFAIP6	NUPL1
LIMCH1	KIAA1432	TNFRSF1B	ODF2L
LIMS2	KIAA1984	TNFSF10	OGFRL1
LMCD1	KIAA2018	TNS1	Ogdh
LMNA	KIAA2026	TOR1AIP2	PAG1
LMOD1	KIDINS220	TRIM69	PAIP1
LOC100128727	KIF14	TRIM73	PARD6B
LOC100128893	KIF18B	TRIM74	PCDH17
LOC100132116	KIF20A	TRIO	PCLO
LOC100132735	KIF21A	TSHZ3	PDCD4
LOC100132891	KIF2C	TSPAN2	PDCD5
LOC100133690	KIF4A	TYMP	PDE11A
LOC100287216	KIF5B	Tmem127	PDE5A
LOC100288939	KLF4	USP31	PDE6D
LOC100288985	KLHL20	USP53	PDXDC1
LOC100499177	KNTC1	Ube2e2	PDZRN3
LOC100505880	KPNA5	VSIG1	PGAP1
LOC100506310	LANCL1	WAC	PGD
LOC100506318	LAPTM5	WFDC1	PHACTR1
LOC100506469	LASS6	WWC3	PHF10
LOC100506676	LBR	WWTR1	PHF7
LOC100506762	LEPR	Whsc1	PHLDA1
LOC100507165	LIFR	XAB2	PIK3IP1
LOC100507198	LIMS3	XAF1	PIR
LOC100507557	LIPH	XPNPEP3	PKIA
LOC100508869	LMAN1	YWHAH	PLAU
LOC144481	LMNB1	ZBTB42	PLK2
LOC148189	LMO4	ZC3HAV1	PLSCR4
LOC149684	LOC100130938	ZCCHC11	PMAIP1
LOC283501	LOC100287017	ZFP28	POLR3C
LOC283567	LOC100287039	ZFYVE9	POM121L2
LOC285812	LOC100499466	ZGPAT	PPIG
LOC286052	LOC100506748	ZNF100	PPP1R1C
LOC340085	LOC100506860	ZNF41	PPP2R1B
LOC387647	LOC100506870	ZNF469	PPP4R4
LOC401093	LOC100506992	ZNF613	PRKAA1
LOC401317	LOC100506995	ZNF644	PRPF40A
LOC653566	LOC100507345	ZNF653	PTCD1
LOC728066	LOC100507758	ZNF710	PTGS1
LOC728190	LOC100508939	ZNF781	PTMAP1
LOC728392	LOC100509475	ZYX	PTPRF
LOC728855	LOC100510356	Zfpm2	PTTG3P
LOC729680	LOC144874	c7orf42	PVRL1
LOC730102	LOC150759	egfr	RAB11FIP1
LOC732229	LOC282997	epc1	RAB21
LOC90784	LOC283075	itga6	RAD54B
LOXL1	LOC283481	med31	RALGAPA2
LOXL3	LOC284440	nipbl	RAPGEF2
LPCAT4	LOC285178	pigl	RASEF
LRP8	LOC344328	ppp3ca	RASGRF2
LRRC8C	LOC344595	rsf1	RASGRP3
LRRFIP1	LOC401320	rsu1	RBL1
LSM14A	LOC642869	sapiens	RBM7
LUZP6	LOC643401	sdccag8	RBMS3
LYRM5	LOC644525	sntb2	RECK
MACF1	LOC727916	tab2	REL
MAF	LOC730429	trim8	REXO2
MAFK	LOC81691	znf609	RFC3
MAGEE1	LOX		RG9MTD2
MALAT1	LPGAT1		RGS8
MAMLD1	LPXN		RHBDL2
MAP2K3	LRRC17		RICTOR
MAP6	LRRC46		RIT1
MAP6D1	LSM4		RNF138
MAPKSP1	LZIC		RNU6-1
MAVS	LZTFL1		RP2
MBLAC2	Lzic		RPL35A
MBOAT1	MAD2L1		RPS27
MCAM	MALAT1		RPS6KA6
MED27	MAN2A1		RTKN2
MED28	MAP3K2		RUNX1T1
MEGF9	MAP3K7		RXFP1
MEST	MAP4K5		SAMHD1
METT10D	MAP9		SC4MOL
METTL7A	MAPK1IP1L		SCAPER
MEX3A	MAPK6		SCML1
MFAP5	MAPKAP1		SCRN3
MFSD6	MARCKS		SDHAP3
MGC12488	MAZ		SEMA3A
MICAL1	MBTD1		SENP6
MID1	MCM10		SERBP1
MLLT11	MDFIC		SERF2
MMP24	MED14		SERPINB2
MORF4L2	MED6		SERPINB9
MPP7	MEF2A		SFRS3
MRPS6	MET		SGK223
MRVI1	METTL10		SGK494
MSH6	METTL7A		SGSM3
MSRB3	MFAP3		SH2D3A
MST4	MGC16121		SH3BP4
MSX1	MIB1		SLC10A7
MTERFD1	MIR1244-1		SLC16A6
MTPN	MIR1244-2		SLC25A10
MTSS1L	MIR1244-3		SLC25A36
MX1	MIR186		SLC2A13
MYADM	MLF1IP		SLC38A4
MYH2	MLKL		SLC39A8
MYOCD	MLL		SLC5A11
MYOZ2	MMAA		SLC6A15
Mgst3	MMGT1		SLC6A2
Mphosph8	MN1		SLC7A11
NALCN	MND1		SLITRK4
NAMPT	MNS1		SMAD3
NAP1L3	MOCS2		SNORD114-11
NAV3	MOSC2		SNX14
NCEH1	MPHOSPH9		SNX6
NCRNA00032	MPP5		SOLH
NCRNA00260	MRAS		SP110
NDFIP2	MRPS10		SPAG9
NDN	MRS2		SPCS1
NDUFA5	MSH4		SPECC1L
NDUFAF4	MTBP		SPG7
NEGR1	MTIF3		SPP1
NEXN	MTMR9		SREK1
NFASC	MTR		SRXN1
NFATC1	MTUS1		SSBP2
NFATC4	MUDENG		STC2
NHS	MUM1L1		STK3
NICN1	MXD4		STRN
NID1	MYBL1		STXBP4
NKX3-1	MYL4		STYK1
NLRP1	MYLIP		SVIP
NME7	MYSM1		Supt3h
NOMO1	MYST4		TAF1
NOMO2	Mmp25		TAF9B
NOMO3	N6AMT1		TCTE3
NOP16	NAA40		TDRD3
NOTCH3	NARS2		TDRKH
NPAS2	NCAPG		TEX9
NPC1	NCRNA00081		TFPI
NPR3	NDC80		THBD
NSUN5P2	NDUFB7		TIPRL
NTM	NDUFC2		TJP2
NTRK2	NEDD4		TKT
NUDCD1	NEK2		TLR3
NUDT11	NEURL1B		TMEM107
NUDT15	NFIA		TMEM126B
NUP93	NFKBIE		TMEM144
Nhej1	NHLRC3		TMEM155
OAS2	NIPAL1		TMEM174
OBSL1	NMD3		TMEM182
ODZ2	NMT2		TMEM71
OLFM4	NPEPPS		TMEM80
OPA3	NPL		TMTC3
OPN5	NQO1		TNFRSF19
OSBPL11	NRBF2		TNFSF10
OSBPL1A	NRP1		TOX
OSGIN2	NT5E		TPR
P4HA2	NUF2		TREML4
PABPC1L	NUSAP1		TRIM16
PANK3	Nucks1		TRIM23
PAQR3	OBFC2A		TTC12
PARP14	OBSL1		TTLL11
PARP9	ODF2L		Thbs1
PBRM1	OGFRL1		UACA
PCDH9	OLAH		UBBP2
PCGF2	ORMDL1		UBE2D1
PCLO	OSBPL10		UBE2K
PCSK5	OSTM1		UBR3
PDCD2	OTUB2		UGCG
PDE4B	OTUD4		UHMK1
PDE8B	PAG1		UNKL
PDGFA	PAIP1		UPB1
PDLIM7	PARD3B		USP12
PDPN	PARD6G		USP40
PDPR	PATZ1		VAPB
PENK	PBK		VEPH1
PHF11	PBX1		VPS13A
PHF3	PCBD2		VPS13D
PHF8	PCDHGA4		VPS4B
PIAS2	PCNP		Vgll1
PIGL	PCYT1A		WDR4
PIGT	PDAP1		WDR67
PIGW	PDCD4		WDR78
PITX2	PDE1A		WDTC1
PKNOX1	PDS5A		WISP1
PLA2G4A	PER2		WRNIP1
PLAG1	PFDN6		WWOX
PLAUR	PGAP1		WWP2
PLCE1	PGBD3		YARS
PLEKHH2	PGRMC1		ZBTB41
PLSCR1	PHAX		ZFHX3
PM20D2	PHF6		ZMYM5
PMP22	PHLDA1		ZNF207
PNPT1	PHTF1		ZNF225
PODN	PIGM		ZNF230
POLE4	PIK3CB		ZNF253
POLR1E	PIK3R3		ZNF273
POLR3E	PLAC8		ZNF283
POM121	PLAU		ZNF316
POM121C	PLDN		ZNF395
PPM1L	PLEK2		ZNF396
PPP1R14B	PLEKHA8		ZNF442
PPP2R2B	PLK4		ZNF471
PRDM2	PNPLA6		ZNF493
PRELID1	PNPLA8		ZNF546
PREX2	POLI		ZNF568
PRINS	POLR2E		ZNF571
PRKAA2	POLR2J2		ZNF589
PRKACB	PON2		ZNF596
PRKAR2B	POSTN		ZNF608
PRLR	PPAP2B		ZNF610
PRMT5	PPDPF		ZNF624
PROCR	PPIP5K2		ZNF626
PRPS1	PPP1R1C		ZNF678
PRR12	PPP1R3C		ZNF681
PRRX1	PPP2R2A		ZNF682
PRSS35	PRKAR2A		ZNF721
PSMD5	PRPF31		ZNF75D
PTGER4	PRPF38A		ZNF792
PTGES	PRR11		ZNF91
PTN	PS1TP4		atl2
PTP4A1	PSAT1		btf3
PTPLB	PSG6		capn10
PTPN21	PSIP1		ccnc
PTPRR	PSMD10		cgnl1
PURB	PTEN		etfA
PUS7	PTENP1		lpar1
PWP2	PTGR1		nsun4
Pggt1b	PTGS1		sapiens
Pkd2	PTK7		tbx18
QKI	PTMA		tspan5
QPCT	PTMAP5		usp40
QRSL1	PTPN4		xpo1
RAB12	PTTG1
RAB14	PTTG3P
RAB27A	PTX3
RAB6A	PUS10
RALGAPA2	PUS7L
RAP2B	Pard3
RAPGEF4	Pou2f2
RASSF4	Prdx6
RBM5	QKI
RBPMS	RAB1B
RDH11	RAB21
RECK	RAB22A
RGS5	RABGAP1L
RGS7	RAC2
RGS8	RAD51AP1
RHBDD1	RAP2C
RHOF	RARB
RHOJ	RASA2
RIPK2	RBBP9
RIT1	RBFOX2
RNASEL	RBM3
RNPS1	RBM34
ROBO1	RBM41
ROD1	RBM47
RPGRIP1L	RBM7
RPLP2P1	RBMS2
RPRD2	RBMS3
RPS11	RBMX
RPS16P5	RCOR3
RSBN1	RFC3
RTF1	RFPL3
RUFY2	RG9MTD2
RUFY3	RGL1
SAMD13	RHOA
SAMD5	RLIM
SAMD9	RMI1
SAMHD1	RMND1
SAR1B	RMND5A
SARM1	RNF138
SARS2	RNF32
SATB2	RNFT1
SCAMP1	RPAP3
SCG5	RPL13P5
SCIN	RPRD1A
SCN1B	RPS18P5
SCN3A	RRAS2
SCYL3	RRM2
SDHAP3	RSL24D1
SEC24A	RUNX3
SEMA3B	RYBP
SEMA4F	Rabgef1
SEMA5A	Rnls
SEMA6D	SAE1
SEPT10	SAR1A
SEPT7P2	SC5DL
SETD7	SCYL2
SEZ6L2	SDCCAG8
SFT2D1	SDHC
SH3PXD2A	SEC22A
SHC4	SEC23A
SHISA4	SEC62
SHISA5	SECISBP2
SHOX2	SEMA3A
SIGLEC6	SENP2
SIK3	SERPINB2
SIN3B	SERPINB9
SIPA1	SET
SLC11A2	SETDB2
SLC18A2	SGK269
SLC19A1	SGOL2
SLC25A27	SH3GL2
SLC25A4	SHCBP1
SLC25A45	SHPRH
SLC35D1	SIKE1
SLC35E4	SIN3A
SLC36A1	SIX1
SLC40A1	SIX4
SLC4A8	SKA1
SLC7A8	SKAP2
SMAD2	SLC13A4
SMURF1	SLC1A2
SNHG12	SLC22A17
SNHG3	SLC25A36
SNHG9	SLC26A4
SNN	SLC30A5
SNORA72	SLC30A9
SNORD114-3	SLC39A11
SNRNP27	SLC39A9
SNX25	SLC44A1
SNX30	SLC7A14
SOBP	SLC9A1
SOCS2	SLFN5
SOCS4	SMAGP
SORBS2	SMC4
SOX6	SMEK2
SPAG1	SMURF2
SPAG8	SNAP23
SPATA2L	SNORA68
SPATS2L	SNRPA
SPCS2	SNRPN
SPEG	SNURF
SPOCD1	SOD2
SPTLC2	SOS2
SS18L1	SP100
SSTR1	SPAG5
ST3GAL6	SPC25
ST6GALNAC5	SPCS1
STAT1	SPEG
STC1	SPG20
STK17B	SPRY1
STK32B	SPTY2D1
STRN	SQLE
STX11	SR140
STX2	SREK1
STX4	SREK1IP1
STX6	SRSF10
STXBP1	SRSF3
SV2A	SRSF8
SVEP1	SSB
SYDE2	SSFA2
SYNGR3	SSR2
SYNPO2	SSR3
SYPL2	SSX2IP
SYS1	STAT3
SYS1-DBNDD2	STK38
SYT1	STK4
SYT11	STMN1
SYTL4	STX16
SYTL5	STX17
TACC2	STX3
TAGLN	STXBP3
TAOK2	STXBP6
TAP2	STYX
TBC1D7	SULF2
TEAD1	SUMF1
TEAD2	SUV420H1
TGFB2	SVIP
TGFBR1	SYAP1
TGM2	Sugt1
THG1L	TAB2
THOC4	TAF9B
TIMM17B	TANC1
TINAGL1	TBC1D2
TK2	TBL1XR1
TLCD1	TCEAL8
TMEM150A	TCF4
TMEM158	TCF7L2
TMEM171	TET1
TMEM184B	TEX9
TMEM199	TFAM
TMEM200A	TFDP2
TMEM200B	TFPI2
TMEM209	TGFBR2
TMEM27	TH1L
TMEM35	THAP2
TMEM41A	THBS1
TMEM47	THNSL1
TMEM48	THOC7
TMEM5	THRAP3
TMEM50B	THRB
TMEM53	TIA1
TMEM87B	TIMP3
TMTC1	TIPRL
TNC	TLR4
TNFSF12	TMED2
TNRC6A	TMEM126A
TP53I11	TMEM132B
TPD52L1	TMEM133
TPST2	TMEM135
TRAPPC10	TMEM194A
TRIB1	TMEM2
TRIM14	TMEM20
TRIM33	TMEM41B
TRPC3	TMEM97
TSPAN3	TMF1
TTC13	TMPO
TTC7A	TMTC4
UBE2G2	TNFRSF19
UBE2NL	TNPO3
UROS	TNRC6B
USP15	TOP1
USP38	TOP2A
Ube2e2	TPX2
VASH1	TRIM2
VCAN	TRIM55
VGLL4	TRIP11
WDR36	TSGA14
WFDC1	TSPAN13
WFS1	TSPAN31
WIPF2	TTBK2
WNT9A	TTC19
XAF1	TTC26
XPR1	TTC30A
XYLT1	TTC30B
YES1	TTK
YWHAH	TUBGCP2
ZBED5	TULP4
ZBTB47	TUSC2
ZC3HAV1	TWIST2
ZCCHC3	TYMS
ZDHHC18	TYRP1
ZFAND6	Trip12
ZFHX3	UACA
ZFX	UBASH3B
ZFYVE9	UBE2C
ZIC1	UBE3A
ZNF107	UBE4A
ZNF273	UBXN7
ZNF280C	UFM1
ZNF365	UHRF1BP1
ZNF473	ULK2
ZNF587	USP34
ZNF677	UVRAG
ZNF710	Ube2h
ZNF718	VAPA
ZNF785	VEPH1
ZNF846	VEZT
ZNF92	VGLL3
ZNRF1	VHL
ZNRF3	VMA21
ZYX	VPS37A
arfip1	VPS4B
asph	VPS54
c10orf119	WBP1
c2orf67	WDR91
dera	WHSC1
emp1	XPC
fchsd2	XRN1
fn1	XYLB
herpud2	YIPF5
igfbp7	YTHDC2
plscr1	YWHAZ
rab5a	ZAR1
rad50	ZBTB10
rnf168	ZBTB20
rps20	ZBTB44
sapiens	ZC3H11A
socs2	ZCCHC24
spin1	ZEB1
	ZFP106
	ZFYVE28
	ZMYM2
	ZMYND11
	ZNF148
	ZNF238
	ZNF252
	ZNF283
	ZNF367
	ZNF397
	ZNF583
	ZNF611
	ZNF654
	ZNF655
	ZNF664
	ZNF780A
	ZNF780B
	ZRANB2
	adal
	arhgap26
	atl2
	btg1
	fbxo25
	golga4
	polB
	psaO
	sapiens
	sfrs13b
	trim8
	ube2v2
	usp49
