# Supplementary material for: MEG3 long noncoding RNA regulates the TGF-β pathway genes through formation of RNA–DNA triplex structures
Source: Nat Commun. 2015 Jul 24;6:7743. doi: 10.1038/ncomms8743 (PMC4525211; doi:10.1038/ncomms8743)
Supplement: Supplementary Data 7 — List of pathways commonly affected after MEG3 and EZH2 downregulation in BT-549 cells, as detected by both microarray and RNA-seq [file ncomms8743-s8.xls]

## Sheet: Sheet1
		Array MEG3		Array EZH2		Sequencing MEG3		Sequencing EZH2
ProcessID	Process	Genes Involved	P-value	Genes Involved	P-value	Genes Involved	P-value	Genes Involved	P-value
hsa00532	Glycosaminoglycan biosynthesis - chondroitin sulfate / dermatan sulfate	4	0.00277513	5	0.0311825	4	0.00208502	3	0.0136249
hsa01100	Metabolic pathways	47	0.0405095	141	0.000918491	45	0.026945	42	0.0216975
hsa04010	MAPK signaling pathway	16	0.00623304	35	0.0140467	18	0.000436509	18	0.000137766
hsa04144	Endocytosis	16	0.00050595	35	0.000203344	18	1.87545512967402e-05	15	0.000241477
hsa04151	PI3K-Akt signaling pathway	32	3.07308606339873e-08	53	0.000162628	22	0.000366216	25	3.76608344476725e-06
hsa04350	TGF-beta signaling pathway	12	5.90476629913628e-06	23	6.20681921637001e-07	10	8.93566706383631e-05	9	0.000220577
hsa04390	Hippo signaling pathway	15	8.67390614567309e-05	29	0.000186029	17	2.02944365657043e-06	11	0.00227538
hsa04510	Focal adhesion	19	1.88871487918352e-05	34	0.000566661	15	0.000761483	17	2.3918569418413e-05
hsa04520	Adherens junction	8	0.00165026	18	7.99157300148678e-05	9	0.000201723	8	0.000537686
hsa04668	TNF signaling pathway	10	0.00193186	19	0.00520044	10	0.00107889	11	0.000119184
hsa04810	Regulation of actin cytoskeleton	17	0.000330294	34	0.00122126	17	0.000131892	18	1.14318600749064e-05
hsa04910	Insulin signaling pathway	15	2.46615648389348e-05	22	0.00876488	9	0.0175086	8	0.0274041
hsa05142	Chagas disease (American trypanosomiasis)	10	0.00136008	24	2.2082e-05	9	0.00282768	8	0.00549404
hsa05166	HTLV-I infection	23	8.65094209712147e-06	43	0.000219935	23	2.39086739772798e-06	12	0.0432688
hsa05200	Pathways in cancer	28	9.90914223120143e-07	55	8.08722158840425e-06	27	6.97091517176673e-07	18	0.00201161
hsa05203	Viral carcinogenesis	15	0.00173935	30	0.00822783	12	0.014434	11	0.0177077
hsa05205	Proteoglycans in cancer	23	4.72418598351787e-07	42	7.8732615242938e-06	14	0.00494135	14	0.00211479
hsa05210	Colorectal cancer	9	0.000101157	17	2.9113e-05	7	0.00172159	7	0.00099306
hsa05212	Pancreatic cancer	8	0.000848934	16	0.000241597	6	0.0104677	9	4.39248074851628e-05
hsa05410	Hypertrophic cardiomyopathy (HCM)	9	0.00130516	16	0.00532995	12	5.69272313377667e-06	6	0.0238797
hsa05414	Dilated cardiomyopathy	7	0.0208525	18	0.00139805	11	4.89386792131841e-05	6	0.0289839
