# Supplementary material for: MEG3 long noncoding RNA regulates the TGF-β pathway genes through formation of RNA–DNA triplex structures
Source: Nat Commun. 2015 Jul 24;6:7743. doi: 10.1038/ncomms8743 (PMC4525211; doi:10.1038/ncomms8743)
Supplement: Supplementary Data 8 — Summary of MEG3 peaks associated with the deregulated genes after MEG3 downregulation in BT-549 cells [file ncomms8743-s9.xls]

## Sheet: Sheet1
Gene symbol	Status	MEG3 peaks
AASS	up	MACS_pk684 (-144055)
CDH11	up	MACS_pk10285 (-15481), MACS_pk10284 (+253556)
NUTF2	up	MACS_pk10303 (-3914)
CTRL	up	MACS_pk10306 (+16678)
JAG1	up	MACS_pk1031 (-240329), MACS_pk1030 (+286), MACS_pk1029 (+71728)
TMEM170A	down	MACS_pk10356 (+1614)
KIAA0513	up	MACS_pk10438 (+251808), MACS_pk10447 (+482630)
YES1	up	MACS_pk10563 (-15196)
APCDD1	up	MACS_pk10613 (-85940)
SPIRE1	down	MACS_pk10637 (+110276)
SS18	up	MACS_pk10694 (+220890)
ZNF396	down	MACS_pk10756 (-66746), MACS_pk10755 (-35742)
SLC39A6	down	MACS_pk10762 (+166135), MACS_pk10761 (+171494)
PSTPIP2	down	MACS_pk10816 (-17072)
SMAD2	up	MACS_pk10836 (-51493), MACS_pk10834 (+128827), MACS_pk10831 (+246600), MACS_pk10829 (+472529)
ZCCHC2	up	MACS_pk10943 (-79173)
KDSR	down	MACS_pk10951 (+35943)
DOK6	up	MACS_pk10992 (-223966)
TSHZ1	up	MACS_pk11038 (+183323)
PLK1S1	up	MACS_pk1106 (-5072), MACS_pk1107 (+112389)
NFATC1	up	MACS_pk11098 (+24572), MACS_pk11100 (+91095), MACS_pk11105 (+136481)
HSBP1L1	down	MACS_pk11118 (+4773)
CNTN4	up	MACS_pk11130 (-483969), MACS_pk11131 (-313648), MACS_pk11136 (+416161), MACS_pk11137 (+419897)
CSPG5	up	MACS_pk11287 (-52293)
RYBP	up	MACS_pk11361 (-191769), MACS_pk11360 (-87475)
ALCAM	up	MACS_pk11448 (-403064), MACS_pk11449 (-89673), MACS_pk11450 (-81631), MACS_pk11451 (+418758)
BOC	up	MACS_pk11473 (+63909)
TMEM108	up	MACS_pk11553 (-156214)
NPHP3	down	MACS_pk11553 (-159654)
SLC25A36	down	MACS_pk11580 (-64924)
RAP2B	up	MACS_pk11622 (+156948), MACS_pk11623 (+280541)
SHOX2	up	MACS_pk11638 (-457)
LPP	down	MACS_pk11748 (+49735), MACS_pk11749 (+63765), MACS_pk11751 (+155746), MACS_pk11752 (+220748)
LMLN	down	MACS_pk11790 (+213503)
TSPAN9	up	MACS_pk11816 (-7469), MACS_pk11818 (+225477)
KIAA1467	down	MACS_pk11868 (+1825)
ETNK1	down	MACS_pk11912 (+388448)
ITPR2	up	MACS_pk11929 (+51124)
PTHLH	up	MACS_pk11936 (-169380), MACS_pk11935 (-36960)
ATF1	up	MACS_pk12029 (-247772)
MON2	down	MACS_pk12077 (-36789), MACS_pk12078 (+213500)
HMGA2	down	MACS_pk12095 (+276877)
KCNMB4	up	MACS_pk12109 (-45312)
EEA1	down	MACS_pk12207 (-318051), MACS_pk12204 (+113426)
CCDC41	down	MACS_pk12215 (-100221), MACS_pk12214 (-13347)
VEZT	down	MACS_pk12221 (+22231)
CHST11	down	MACS_pk12268 (-71162), MACS_pk12270 (+31607)
ATP2A2	up	MACS_pk12304 (+106118)
PTPN11	down	MACS_pk12316 (+275867), MACS_pk12317 (+308743)
ZNF664	up	MACS_pk12405 (+230709), MACS_pk12408 (+315761), MACS_pk12415 (+466060)
MYL9	up	MACS_pk1258 (-160866), MACS_pk1260 (-74515)
ACTC1	up	MACS_pk12622 (-91640), MACS_pk12621 (-32502), MACS_pk12620 (-18177)
C15orf48	down	MACS_pk12672 (+32109)
RAB27A	up	MACS_pk12720 (-15285)
SMAD6	up	MACS_pk12776 (+265613)
GLCCI1	up	MACS_pk128 (+199314)
STRA6	up	MACS_pk12825 (-21056)
MESDC2	down	MACS_pk12869 (-222595), MACS_pk12868 (+37216)
CHD2	up	MACS_pk12941 (-3206)
BPI	up	MACS_pk1295 (-116252)
TGM2	down	MACS_pk1295 (-22600)
LRRK1	up	MACS_pk13015 (+202959)
GYG2	up	MACS_pk13055 (-27465)
NLGN4X	up	MACS_pk13132 (-220830), MACS_pk13131 (-169126), MACS_pk13130 (-135452), MACS_pk13129 (-106149), MACS_pk13124 (+81001), MACS_pk13123 (+95426), MACS_pk13120 (+238555), MACS_pk13118 (+307223), MACS_pk13117 (+320540), MACS_pk13116 (+360680), MACS_pk13114 (+396701)
HDHD1	down	MACS_pk13138 (+247460), MACS_pk13135 (+469411)
SCML1	down	MACS_pk13261 (-220707), MACS_pk13263 (-137231), MACS_pk13264 (-70761), MACS_pk13265 (-17510), MACS_pk13267 (+77856)
PDK3	up	MACS_pk13338 (-100956), MACS_pk13341 (+53617), MACS_pk13342 (+122946)
MID1IP1	down	MACS_pk13522 (-138177), MACS_pk13525 (-50118), MACS_pk13526 (+8432), MACS_pk13527 (+66772), MACS_pk13528 (+93874), MACS_pk13529 (+314137)
BCOR	up	MACS_pk13559 (-407134), MACS_pk13558 (-339533), MACS_pk13556 (-125424), MACS_pk13550 (+160881), MACS_pk13549 (+208332), MACS_pk13547 (+409939)
CASK	up	MACS_pk13588 (-469277), MACS_pk13584 (-201390), MACS_pk13583 (-166350), MACS_pk13582 (-92917)
CLCN5	down	MACS_pk13716 (+79995), MACS_pk13722 (+269099)
CDH22	down	MACS_pk1398 (-13166), MACS_pk1397 (+14985)
MAGEE1	up	MACS_pk14063 (-121544), MACS_pk14064 (-19680)
CHM	down	MACS_pk14153 (+212364), MACS_pk14149 (+454868), MACS_pk14148 (+477916)
CPXCR1	up	MACS_pk14183 (-154857), MACS_pk14185 (-59381), MACS_pk14187 (+93890), MACS_pk14188 (+146617), MACS_pk14189 (+169102)
PTGIS	up	MACS_pk1430 (+16384)
BHLHB9	down	MACS_pk14367 (-5684), MACS_pk14370 (+166705), MACS_pk14371 (+173381)
COL4A5	down	MACS_pk14488 (+43565), MACS_pk14489 (+157053)
AMMECR1	down	MACS_pk14524 (-194498), MACS_pk14520 (-85296), MACS_pk14519 (+100615), MACS_pk14518 (+201400), MACS_pk14515 (+293159)
CHRDL1	up	MACS_pk14530 (-307186), MACS_pk14528 (-200795), MACS_pk14527 (-169018), MACS_pk14524 (+283198), MACS_pk14520 (+392400)
LAMP2	up	MACS_pk14734 (+33160)
PMEPA1	up	MACS_pk1526 (-486847), MACS_pk1525 (-484739), MACS_pk1524 (-456490), MACS_pk1520 (-92681)
MAMLD1	down	MACS_pk15514 (-279483), MACS_pk15516 (-115159), MACS_pk15517 (-111237), MACS_pk15519 (-53334), MACS_pk15522 (+10210), MACS_pk15526 (+60303), MACS_pk15527 (+96352), MACS_pk15528 (+106395), MACS_pk15530 (+183433)
PPP2R2C	up	MACS_pk15803 (+131759)
GBA3	up	MACS_pk15891 (+23816), MACS_pk15892 (+486254)
RBPJ	up	MACS_pk15903 (-359332), MACS_pk15904 (-171214), MACS_pk15905 (-129554), MACS_pk15908 (+126785)
RBM47	up	MACS_pk15970 (+26297)
TMEM33	down	MACS_pk15976 (-177454)
ZAR1	up	MACS_pk15993 (+169263)
PDGFRA	up	MACS_pk16014 (+283372)
SLC4A4	down	MACS_pk16059 (+495931)
ANTXR2	down	MACS_pk16087 (+157500)
ADH4	up	MACS_pk16155 (+35846)
RG9MTD2	down	MACS_pk16156 (+45428)
DDIT4L	up	MACS_pk16159 (-214025)
SLC39A8	down	MACS_pk16165 (+184886), MACS_pk16164 (+288209)
C4orf32	up	MACS_pk16194 (-252361)
UGT8	down	MACS_pk16201 (+330591), MACS_pk16202 (+458957)
PDGFC	down	MACS_pk16347 (+25758)
GLRB	down	MACS_pk16349 (+91327)
CYP4V2	down	MACS_pk16447 (-30742)
ID2	up	MACS_pk16563 (-44079)
TRIB2	up	MACS_pk16586 (-497437), MACS_pk16588 (-253495), MACS_pk16589 (-221599)
PPM1B	down	MACS_pk16695 (-64250)
PELI1	up	MACS_pk16753 (-47114), MACS_pk16752 (+118669)
IL17RA	up	MACS_pk1677 (-18030), MACS_pk1679 (+9747)
REEP1	up	MACS_pk16819 (-63936)
BCL2L11	up	MACS_pk16909 (-376688), MACS_pk16910 (-199544)
CCNT2	down	MACS_pk17009 (-73572)
KYNU	down	MACS_pk17024 (+157645)
NEB	up	MACS_pk17049 (-16131)
ARL6IP6	down	MACS_pk17052 (+58642), MACS_pk17053 (+384229)
SLC39A10	down	MACS_pk17169 (+319976)
ANKRD44	up	MACS_pk17171 (+98858)
AOX1	down	MACS_pk17183 (+139746), MACS_pk17184 (+184210)
KLF7	up	MACS_pk17203 (-257713)
GNAZ	up	MACS_pk1735 (-155951)
SMARCA2	up	MACS_pk17409 (+24456), MACS_pk17410 (+115019)
NFIB	up	MACS_pk17453 (-194063), MACS_pk17451 (-119941), MACS_pk17447 (+411733)
PSIP1	up	MACS_pk17458 (-98042)
BNC2	up	MACS_pk17462 (+451919)
ELAVL2	up	MACS_pk17486 (-24723)
DCAF12	down	MACS_pk17512 (+225833)
PRUNE2	up	MACS_pk17638 (-104823)
TGFBR1	up	MACS_pk17743 (-131868)
C9orf91	down	MACS_pk17810 (+78619), MACS_pk17811 (+106758), MACS_pk17812 (+150794)
DENND1A	up	MACS_pk17851 (+322653), MACS_pk17850 (+378123)
NEK6	down	MACS_pk17855 (-222199)
ASPHD2	up	MACS_pk1788 (-123386), MACS_pk1789 (-115206)
UCK1	up	MACS_pk17907 (+10344)
OLFM1	up	MACS_pk17956 (+9197), MACS_pk17957 (+16448), MACS_pk17961 (+212238), MACS_pk17963 (+295100)
NACC2	up	MACS_pk17985 (-55322), MACS_pk17978 (+44895), MACS_pk17977 (+52341)
USP12	down	MACS_pk18086 (+353182)
UBL3	down	MACS_pk18099 (-74375)
TDRD3	down	MACS_pk18234 (-114341), MACS_pk18236 (+216360)
KCTD12	up	MACS_pk18305 (+75007)
EDNRB	up	MACS_pk18310 (-54841), MACS_pk18309 (+123678), MACS_pk18308 (+360237)
DOCK9	up	MACS_pk18418 (+13046), MACS_pk18417 (+107195)
TNFSF13B	up	MACS_pk18482 (-11557), MACS_pk18483 (+8907)
IRS2	up	MACS_pk18493 (-80867), MACS_pk18491 (+93565), MACS_pk18490 (+305041)
PFKP	down	MACS_pk18601 (-101207), MACS_pk18602 (-80090), MACS_pk18604 (-36460), MACS_pk18606 (-6678)
GATA3	up	MACS_pk18657 (-96903)
C10orf112	up	MACS_pk18718 (+266736)
ITGB1	up	MACS_pk18762 (-37928), MACS_pk18761 (+18618)
PRKG1	down	MACS_pk18854 (-99952)
SLC16A9	down	MACS_pk18886 (-22537)
ZNF365	down	MACS_pk18897 (+190312), MACS_pk18898 (+379005)
TSPAN15	up	MACS_pk18919 (+8577)
ADD3	up	MACS_pk19101 (+38362)
PDCD4	down	MACS_pk19102 (-60946), MACS_pk19103 (-32805)
GPAM	down	MACS_pk19106 (+154333)
PPAPDC1A	up	MACS_pk19156 (-57194), MACS_pk19157 (+39930), MACS_pk19158 (+50663), MACS_pk19160 (+304825)
HMOX1	up	MACS_pk1916 (-180)
FGFR2	up	MACS_pk19165 (-82541), MACS_pk19164 (+7441), MACS_pk19162 (+265909)
DOCK1	up	MACS_pk19193 (+221119), MACS_pk19194 (+234930), MACS_pk19197 (+486495)
EXOC3	up	MACS_pk19289 (+466)
APOL2	down	MACS_pk1937 (+20321)
TRIO	up	MACS_pk19397 (+13800)
FBXL7	up	MACS_pk19403 (-418143), MACS_pk19404 (-408798), MACS_pk19405 (-329715), MACS_pk19406 (-307055), MACS_pk19407 (-190646)
CDH18	down	MACS_pk19426 (-283622), MACS_pk19425 (-113930), MACS_pk19424 (+52425)
CDH6	up	MACS_pk19457 (-316073), MACS_pk19459 (-160749), MACS_pk19460 (+88757), MACS_pk19462 (+224631)
PDZD2	up	MACS_pk19464 (-94943)
IL6ST	up	MACS_pk19543 (-364538), MACS_pk19539 (-249838), MACS_pk19538 (-79041)
GTF2H2	down	MACS_pk19586 (-99924)
F2R	up	MACS_pk19603 (-16211)
SSBP2	up	MACS_pk19613 (-197775), MACS_pk19612 (-6875)
RGMB	down	MACS_pk19664 (-369117), MACS_pk19665 (-366330)
DCP2	down	MACS_pk19709 (+390898)
WWC1	down	MACS_pk19934 (+47849), MACS_pk19937 (+139425)
PANK3	up	MACS_pk19943 (-490152), MACS_pk19938 (+18567)
FGF18	up	MACS_pk19956 (+256992), MACS_pk19957 (+404910), MACS_pk19958 (+437777)
C5orf41	up	MACS_pk19965 (+61325)
MPPED1	up	MACS_pk2057 (+20546)
SNX6	down	MACS_pk2280 (+83715)
DACT1	up	MACS_pk2369 (+103142)
HERPUD2	up	MACS_pk239 (-57167)
SYNE2	up	MACS_pk2390 (-107634)
GALC	down	MACS_pk2543 (+226545)
CLMN	up	MACS_pk2594 (+71902), MACS_pk2593 (+84703)
BDKRB2	down	MACS_pk2600 (-155141)
DIO3	up	MACS_pk2652 (-430809), MACS_pk2653 (-348948)
TMEM121	up	MACS_pk2703 (+47008), MACS_pk2708 (+134443), MACS_pk2717 (+185000)
INHBA	down	MACS_pk273 (-99055)
IGFBP3	down	MACS_pk300 (-155352)
AUTS2	up	MACS_pk439 (-443949), MACS_pk441 (-17328)
LONRF1	down	MACS_pk4521 (+54359)
EBF2	up	MACS_pk4585 (+366980)
RBPMS	up	MACS_pk4612 (+47017), MACS_pk4615 (+165382)
NRG1	down	MACS_pk4621 (-291668), MACS_pk4622 (-45672)
ANK1	up	MACS_pk4694 (-92858), MACS_pk4692 (+91562), MACS_pk4691 (+135296)
ASPH	down	MACS_pk4771 (+385425)
HIP1	up	MACS_pk481 (+23262), MACS_pk480 (+100871)
ZNF704	up	MACS_pk4860 (-125115), MACS_pk4858 (-26645), MACS_pk4856 (+218415)
E2F5	down	MACS_pk4878 (-31293), MACS_pk4879 (+14183)
MMP16	down	MACS_pk4917 (-308), MACS_pk4916 (+38340), MACS_pk4915 (+454990)
HAS2	down	MACS_pk5067 (-176175), MACS_pk5066 (-114213)
FAM84B	up	MACS_pk5089 (-334517)
ST3GAL1	down	MACS_pk5127 (-480315), MACS_pk5125 (-313987), MACS_pk5122 (+30788), MACS_pk5120 (+199303)
SLC45A4	up	MACS_pk5170 (+25331), MACS_pk5168 (+106709), MACS_pk5166 (+132848)
TOP1MT	up	MACS_pk5224 (-12830)
KIAA1324L	up	MACS_pk529 (+154489)
CDK14	up	MACS_pk542 (-235052), MACS_pk543 (+186008)
S1PR2	up	MACS_pk5494 (+25998)
PDE4A	up	MACS_pk5497 (+7847)
AKAP9	up	MACS_pk550 (+161595)
LPHN1	up	MACS_pk5547 (+1462)
INSL3	up	MACS_pk5606 (+14019)
KCTD15	up	MACS_pk5757 (-30683)
LSM14A	up	MACS_pk5762 (+158400)
SMURF1	up	MACS_pk580 (-36705)
CIC	up	MACS_pk5874 (-22432)
SERPINE1	down	MACS_pk596 (-13841)
TNFRSF1B	up	MACS_pk6321 (-61449), MACS_pk6322 (-53448)
CLIC4	up	MACS_pk6379 (-52697)
FAM176B	up	MACS_pk6430 (+49927)
NEGR1	up	MACS_pk6564 (-484111), MACS_pk6563 (+334219)
ST6GALNAC3	up	MACS_pk6570 (+407866)
TES	down	MACS_pk659 (-14516), MACS_pk660 (-2650), MACS_pk661 (+219901)
LPAR3	down	MACS_pk6592 (+136431)
MCOLN3	up	MACS_pk6594 (-1297)
HS2ST1	down	MACS_pk6601 (+170181)
GBP3	down	MACS_pk6608 (-20220)
CAV2	down	MACS_pk661 (-69207)
PALMD	down	MACS_pk6632 (-272764), MACS_pk6633 (-217123)
BCAS2	down	MACS_pk6675 (+37297)
TTF2	up	MACS_pk6682 (+4008)
MAN1A2	up	MACS_pk6683 (+207895)
SPAG17	down	MACS_pk6684 (-498274)
IL6R	down	MACS_pk6746 (-6252)
OLFML2B	up	MACS_pk6798 (+232759)
RGS4	down	MACS_pk6803 (+13067)
PBX1	up	MACS_pk6808 (-109244), MACS_pk6809 (-105468), MACS_pk6811 (+2559), MACS_pk6813 (+475250)
PRRX1	down	MACS_pk6833 (-116774), MACS_pk6836 (+172835)
DNM3	up	MACS_pk6840 (+177665)
LHX4	up	MACS_pk6861 (+19689)
XPR1	up	MACS_pk6863 (+82494)
DENND1B	down	MACS_pk6903 (+23509), MACS_pk6901 (+239303)
NDUFA5	up	MACS_pk691 (-46023), MACS_pk690 (+197735)
PPP1R12B	up	MACS_pk6924 (+292106)
SYT14	up	MACS_pk6957 (-95025)
PROX1	up	MACS_pk6968 (-218999), MACS_pk6969 (-34863), MACS_pk6970 (-25546)
TGFB2	up	MACS_pk6981 (+344347)
TP53BP2	down	MACS_pk7009 (-177969)
HEATR1	down	MACS_pk7092 (+39451)
CALU	down	MACS_pk710 (-41680)
AKT3	up	MACS_pk7128 (+316576)
SCCPDH	down	MACS_pk7144 (-110403)
FOXC1	up	MACS_pk7178 (+328548)
EDN1	down	MACS_pk7226 (-185905), MACS_pk7227 (-106249), MACS_pk7228 (-2621), MACS_pk7230 (+198607), MACS_pk7231 (+228747), MACS_pk7233 (+293783)
PODXL	up	MACS_pk723 (-193092)
ID4	up	MACS_pk7263 (-383806), MACS_pk7269 (+331376)
SOX4	up	MACS_pk7272 (-148063), MACS_pk7276 (+300733), MACS_pk7277 (+331272)
HIST1H2BC	up	MACS_pk7296 (+362)
BTN3A2	down	MACS_pk7302 (-56593), MACS_pk7303 (-55175), MACS_pk7304 (-49052), MACS_pk7306 (-37727), MACS_pk7307 (-36695)
PTCRA	up	MACS_pk7448 (+1530)
OPN5	up	MACS_pk7483 (+8392)
OGFRL1	down	MACS_pk7545 (+322627), MACS_pk7546 (+363848)
TMEM30A	down	MACS_pk7554 (-18867)
SENP6	down	MACS_pk7554 (-298123)
TBX18	up	MACS_pk7576 (-263279), MACS_pk7575 (+44817), MACS_pk7574 (+319236)
EPHA7	down	MACS_pk7607 (+288762)
ZC3HAV1	up	MACS_pk762 (+22295)
DSE	up	MACS_pk7693 (+173996)
C6orf58	down	MACS_pk7739 (+148188)
HECA	up	MACS_pk7779 (+114855)
QKI	up	MACS_pk7885 (-101568), MACS_pk7887 (+102459)
EXT2	down	MACS_pk8182 (+178430)
PTPRJ	down	MACS_pk8199 (-109964)
RHEB	down	MACS_pk820 (-30522)
CCND1	down	MACS_pk8295 (-473790), MACS_pk8298 (-203540), MACS_pk8299 (-112213)
POLD3	up	MACS_pk8342 (-47758)
PICALM	down	MACS_pk8392 (-57633)
CTSC	down	MACS_pk8403 (+85488)
ZC3H12C	down	MACS_pk8477 (-490144)
CADM1	up	MACS_pk8505 (-173804)
TMEM136	up	MACS_pk8537 (-44599)
RBM33	up	MACS_pk857 (+147990)
ETS1	down	MACS_pk8598 (+127273), MACS_pk8597 (+146020), MACS_pk8596 (+173045), MACS_pk8595 (+190696), MACS_pk8594 (+225061)
BARX2	down	MACS_pk8603 (-86883), MACS_pk8606 (+350247)
VPS53	down	MACS_pk8666 (+380311), MACS_pk8665 (+390888)
NLRP1	up	MACS_pk8718 (-471336), MACS_pk8713 (+38923)
ULK2	up	MACS_pk8854 (-94399), MACS_pk8852 (+3142)
PLXDC1	up	MACS_pk8950 (-2139)
ARL17A	up	MACS_pk9017 (+6800)
C17orf57	up	MACS_pk9024 (+38800)
MSI2	down	MACS_pk9091 (+107098), MACS_pk9092 (+250657)
DHX40	up	MACS_pk9102 (-14589)
CBX4	up	MACS_pk9299 (-97468), MACS_pk9298 (-54607), MACS_pk9297 (+11994), MACS_pk9296 (+33296)
BAHCC1	up	MACS_pk9326 (+19168)
FOXK2	up	MACS_pk9335 (-24960)
APP	down	MACS_pk9473 (-391961), MACS_pk9472 (-247680), MACS_pk9471 (-181111), MACS_pk9469 (-118168)
ADAMTS5	down	MACS_pk9479 (-299693), MACS_pk9478 (-226489), MACS_pk9477 (-167015), MACS_pk9476 (+17717), MACS_pk9475 (+111165)
ITSN1	up	MACS_pk9561 (+11580), MACS_pk9563 (+82650), MACS_pk9567 (+342848)
SIM2	up	MACS_pk9593 (-210503)
BRWD1	down	MACS_pk9624 (+39471)
GPCPD1	down	MACS_pk987 (-120361)
BMP2	down	MACS_pk993 (-218563), MACS_pk994 (-200300), MACS_pk996 (-81247), MACS_pk997 (+73379)
EMP2	up	MACS_pk9936 (+18311), MACS_pk9935 (+92141)
LITAF	up	MACS_pk9944 (+71157), MACS_pk9943 (+189176)
NDE1	up	MACS_pk9968 (+195507)
