# Supplementary material for: MEG3 long noncoding RNA regulates the TGF-β pathway genes through formation of RNA–DNA triplex structures
Source: Nat Commun. 2015 Jul 24;6:7743. doi: 10.1038/ncomms8743 (PMC4525211; doi:10.1038/ncomms8743)
Supplement: Supplementary Data 9 — Location and length of the MEG3 peaks associated with the deregulated genes after MEG3 downregulation in BT-549 cells [file ncomms8743-s10.xls]

## Sheet: Sheet1
Peak_id	chr	start	end	length
MACS_pk10284	chr16	64902161	64902564	404
MACS_pk10285	chr16	65171206	65171593	388
MACS_pk1029	chr20	10582772	10583159	388
MACS_pk1030	chr20	10654122	10654693	572
MACS_pk10303	chr16	67876610	67877199	590
MACS_pk10306	chr16	67948907	67949292	386
MACS_pk1031	chr20	10894824	10895222	399
MACS_pk10356	chr16	75496782	75497158	377
MACS_pk10438	chr16	85313029	85313406	378
MACS_pk10447	chr16	85543852	85544228	377
MACS_pk10563	chr18	827293	827753	461
MACS_pk10613	chr18	10368345	10369025	681
MACS_pk10637	chr18	12547444	12547827	384
MACS_pk10694	chr18	23449540	23449902	363
MACS_pk10755	chr18	32992855	32993230	376
MACS_pk10756	chr18	33023859	33024235	377
MACS_pk10761	chr18	33537606	33538119	514
MACS_pk10762	chr18	33543026	33543417	392
MACS_pk10816	chr18	43669132	43669511	380
MACS_pk10829	chr18	44984613	44985359	747
MACS_pk10831	chr18	45210764	45211065	302
MACS_pk10834	chr18	45328459	45328917	459
MACS_pk10836	chr18	45508633	45509383	751
MACS_pk10943	chr18	60111298	60111672	375
MACS_pk10951	chr18	60998334	60998791	458
MACS_pk10992	chr18	66844124	66844512	389
MACS_pk11038	chr18	73105855	73106252	398
MACS_pk1106	chr20	21101311	21101792	482
MACS_pk1107	chr20	21218795	21219231	437
MACS_pk11098	chr18	77184305	77185491	1187
MACS_pk11100	chr18	77251138	77251703	566
MACS_pk11105	chr18	77296426	77297187	762
MACS_pk11118	chr18	77729219	77729491	273
MACS_pk11130	chr3	1656391	1656771	381
MACS_pk11131	chr3	1826713	1827090	378
MACS_pk11136	chr3	2556499	2556922	424
MACS_pk11137	chr3	2560201	2560693	493
MACS_pk11287	chr3	47672411	47672892	482
MACS_pk11360	chr3	72582713	72583784	1072
MACS_pk11361	chr3	72687191	72687894	704
MACS_pk11448	chr3	104682252	104682733	482
MACS_pk11449	chr3	104995671	104996096	426
MACS_pk11450	chr3	105003672	105004180	509
MACS_pk11451	chr3	105503971	105504658	688
MACS_pk11473	chr3	112995095	112995472	378
MACS_pk11553	chr3	132600600	132601313	714
MACS_pk11580	chr3	140595524	140595951	428
MACS_pk11622	chr3	153036432	153037521	1090
MACS_pk11623	chr3	153160306	153160833	528
MACS_pk11638	chr3	157824226	157824591	366
MACS_pk11748	chr3	187980246	187980666	421
MACS_pk11749	chr3	187994322	187994650	329
MACS_pk11751	chr3	188086278	188086656	379
MACS_pk11752	chr3	188151204	188151734	531
MACS_pk11790	chr3	197899573	197901574	2002
MACS_pk11816	chr12	3178858	3179246	389
MACS_pk11818	chr12	3411807	3412189	383
MACS_pk11868	chr12	13198937	13199342	406
MACS_pk11912	chr12	23166334	23166714	381
MACS_pk11929	chr12	26934817	26935197	381
MACS_pk11935	chr12	28161686	28162066	381
MACS_pk11936	chr12	28294106	28294486	381
MACS_pk12029	chr12	50909814	50910219	406
MACS_pk12077	chr12	62823619	62823996	378
MACS_pk12078	chr12	63073910	63074283	374
MACS_pk12095	chr12	66494916	66495317	402
MACS_pk12109	chr12	70714538	70714962	425
MACS_pk12204	chr12	93209450	93209911	462
MACS_pk12207	chr12	93640965	93641351	387
MACS_pk12214	chr12	94866924	94867297	374
MACS_pk12215	chr12	94953746	94954224	479
MACS_pk12221	chr12	95633541	95633964	424
MACS_pk12268	chr12	104779390	104779670	281
MACS_pk12270	chr12	104881909	104882689	781
MACS_pk12304	chr12	110824929	110825371	443
MACS_pk12316	chr12	113132205	113132600	396
MACS_pk12317	chr12	113165060	113165498	439
MACS_pk12405	chr12	124688309	124688633	325
MACS_pk12408	chr12	124773325	124773721	397
MACS_pk12415	chr12	124923161	124924482	1322
MACS_pk1258	chr20	35008814	35009247	434
MACS_pk1260	chr20	35095159	35095605	447
MACS_pk12620	chr15	35105914	35106293	380
MACS_pk12621	chr15	35120105	35120753	649
MACS_pk12622	chr15	35179289	35179844	556
MACS_pk12672	chr15	45753425	45756318	2894
MACS_pk12720	chr15	55578195	55578588	394
MACS_pk12776	chr15	67260060	67260513	454
MACS_pk128	chr7	8207471	8208002	532
MACS_pk12825	chr15	74515944	74516607	664
MACS_pk12868	chr15	81244801	81245176	376
MACS_pk12869	chr15	81504607	81504992	386
MACS_pk12941	chr15	93439992	93440698	707
MACS_pk1295	chr20	36816111	36816489	379
MACS_pk13015	chr15	101662189	101662648	460
MACS_pk13055	chrX	2719215	2719580	366
MACS_pk13114	chrX	5749815	5750194	380
MACS_pk13116	chrX	5785795	5786257	463
MACS_pk13117	chrX	5825919	5826413	495
MACS_pk13118	chrX	5839286	5839680	395
MACS_pk13120	chrX	5907962	5908339	378
MACS_pk13123	chrX	6051092	6051468	377
MACS_pk13124	chrX	6065512	6065897	386
MACS_pk13129	chrX	6252636	6253073	438
MACS_pk13130	chrX	6281696	6282619	924
MACS_pk13131	chrX	6315636	6316028	393
MACS_pk13132	chrX	6367350	6367721	372
MACS_pk13135	chrX	6596619	6597020	402
MACS_pk13138	chrX	6818383	6819159	777
MACS_pk13261	chrX	17534673	17535096	424
MACS_pk13263	chrX	17618106	17618616	511
MACS_pk13264	chrX	17684607	17685055	449
MACS_pk13265	chrX	17737885	17738278	394
MACS_pk13267	chrX	17833261	17833635	375
MACS_pk13338	chrX	24382206	24382570	365
MACS_pk13341	chrX	24536772	24537149	378
MACS_pk13342	chrX	24606106	24606473	368
MACS_pk13522	chrX	38522391	38522625	235
MACS_pk13525	chrX	38610371	38610763	393
MACS_pk13526	chrX	38668932	38669302	371
MACS_pk13527	chrX	38727262	38727651	390
MACS_pk13528	chrX	38754342	38754775	434
MACS_pk13529	chrX	38974613	38975031	419
MACS_pk13547	chrX	39546596	39546964	369
MACS_pk13549	chrX	39748196	39748577	382
MACS_pk13550	chrX	39795649	39796026	378
MACS_pk13556	chrX	40082032	40082253	222
MACS_pk13558	chrX	40296062	40296441	380
MACS_pk13559	chrX	40363683	40364022	340
MACS_pk13582	chrX	41875017	41875391	375
MACS_pk13583	chrX	41948443	41948830	388
MACS_pk13584	chrX	41983494	41983860	367
MACS_pk13588	chrX	42251380	42251748	369
MACS_pk13716	chrX	49766926	49767514	589
MACS_pk13722	chrX	49956118	49956529	412
MACS_pk1397	chr20	44865155	44865538	384
MACS_pk1398	chr20	44893266	44893730	465
MACS_pk14063	chrX	75526317	75526686	370
MACS_pk14064	chrX	75628242	75628490	249
MACS_pk14148	chrX	84824346	84824953	608
MACS_pk14149	chrX	84847514	84847882	369
MACS_pk14153	chrX	85089915	85090488	574
MACS_pk14183	chrX	87847148	87847589	442
MACS_pk14185	chrX	87942655	87943035	381
MACS_pk14187	chrX	88095879	88096353	475
MACS_pk14188	chrX	88148535	88149150	616
MACS_pk14189	chrX	88171141	88171515	375
MACS_pk1430	chr20	48168110	48168536	427
MACS_pk14367	chrX	101995031	101995415	385
MACS_pk14370	chrX	102167475	102167748	274
MACS_pk14371	chrX	102174059	102174516	458
MACS_pk14488	chrX	107726429	107727008	580
MACS_pk14489	chrX	107840013	107840400	388
MACS_pk14515	chrX	109268014	109268428	415
MACS_pk14518	chrX	109359650	109360310	661
MACS_pk14519	chrX	109460578	109460951	374
MACS_pk14520	chrX	109646482	109646870	389
MACS_pk14524	chrX	109755686	109756070	385
MACS_pk14527	chrX	110207893	110208294	402
MACS_pk14528	chrX	110239683	110240059	377
MACS_pk14530	chrX	110346040	110346483	444
MACS_pk14734	chrX	119569853	119570235	383
MACS_pk1520	chr20	56377528	56377895	368
MACS_pk1524	chr20	56741197	56741845	649
MACS_pk1525	chr20	56769404	56770136	733
MACS_pk1526	chr20	56771651	56772105	455
MACS_pk15514	chrX	149251750	149252385	636
MACS_pk15516	chrX	149416174	149416610	437
MACS_pk15517	chrX	149420019	149420608	590
MACS_pk15519	chrX	149478022	149478412	391
MACS_pk15522	chrX	149541578	149541944	367
MACS_pk15526	chrX	149591612	149592095	484
MACS_pk15527	chrX	149627657	149628148	492
MACS_pk15528	chrX	149637700	149638191	492
MACS_pk15530	chrX	149714789	149715179	391
MACS_pk15803	chr4	6425449	6425843	395
MACS_pk15891	chr4	22718145	22718583	439
MACS_pk15892	chr4	23180613	23180991	379
MACS_pk15903	chr4	25962917	25963277	361
MACS_pk15904	chr4	26150997	26151432	436
MACS_pk15905	chr4	26192681	26193068	388
MACS_pk15908	chr4	26449010	26449418	409
MACS_pk15970	chr4	40605381	40605790	410
MACS_pk15976	chr4	41759462	41759904	443
MACS_pk15993	chr4	48661249	48661894	646
MACS_pk16014	chr4	55378444	55378827	384
MACS_pk16059	chr4	72548711	72549156	446
MACS_pk16087	chr4	80836785	80837169	385
MACS_pk16155	chr4	100029304	100029902	599
MACS_pk16156	chr4	100439571	100439951	381
MACS_pk16159	chr4	101325415	101325944	530
MACS_pk16164	chr4	102978200	102978692	493
MACS_pk16165	chr4	103081581	103081957	377
MACS_pk16194	chr4	112814012	112814372	361
MACS_pk16201	chr4	115850011	115850393	383
MACS_pk16202	chr4	115978340	115978796	457
MACS_pk16347	chr4	157866406	157867169	764
MACS_pk16349	chr4	158088373	158088835	463
MACS_pk16447	chr4	187081725	187082138	414
MACS_pk16563	chr2	8777786	8778282	497
MACS_pk16586	chr2	12359363	12359758	396
MACS_pk16588	chr2	12603306	12603699	394
MACS_pk16589	chr2	12635201	12635596	396
MACS_pk16695	chr2	44331505	44331995	491
MACS_pk16752	chr2	64252744	64253127	384
MACS_pk16753	chr2	64418532	64418906	375
MACS_pk1677	chr22	17547629	17548012	384
MACS_pk1679	chr22	17575361	17575834	474
MACS_pk16819	chr2	86628372	86629054	683
MACS_pk16909	chr2	111501511	111502095	585
MACS_pk16910	chr2	111678757	111679137	381
MACS_pk17009	chr2	135602530	135603110	581
MACS_pk17024	chr2	143792511	143793169	659
MACS_pk17049	chr2	152606854	152607410	557
MACS_pk17052	chr2	153632786	153633311	526
MACS_pk17053	chr2	153958357	153958914	558
MACS_pk17169	chr2	196841319	196841696	378
MACS_pk17171	chr2	198076365	198076960	596
MACS_pk17183	chr2	201590115	201590839	725
MACS_pk17184	chr2	201634755	201635126	372
MACS_pk17203	chr2	208288131	208288523	393
MACS_pk1735	chr22	23256529	23256907	379
MACS_pk17409	chr9	2039626	2039969	344
MACS_pk17410	chr9	2130173	2130549	377
MACS_pk17447	chr9	13901870	13902754	885
MACS_pk17451	chr9	14433791	14434180	390
MACS_pk17453	chr9	14507934	14508282	349
MACS_pk17458	chr9	15608868	15609221	354
MACS_pk17462	chr9	16418656	16419077	422
MACS_pk17486	chr9	23850596	23850976	381
MACS_pk17512	chr9	33900753	33901123	371
MACS_pk17638	chr9	79625581	79626070	490
MACS_pk17743	chr9	101735347	101735740	394
MACS_pk17810	chr9	117452018	117452632	615
MACS_pk17811	chr9	117480249	117480678	430
MACS_pk17812	chr9	117524322	117524678	357
MACS_pk17850	chr9	126314091	126314496	406
MACS_pk17851	chr9	126369571	126369957	387
MACS_pk17855	chr9	126797786	126798207	422
MACS_pk1788	chr22	26701707	26702080	374
MACS_pk1789	chr22	26709884	26710263	380
MACS_pk17907	chr9	134396034	134396602	569
MACS_pk17956	chr9	137975941	137976630	690
MACS_pk17957	chr9	137983124	137983949	826
MACS_pk17961	chr9	138179012	138179641	630
MACS_pk17963	chr9	138262001	138262377	377
MACS_pk17977	chr9	138934310	138935270	961
MACS_pk17978	chr9	138941973	138942498	526
MACS_pk17985	chr9	139041896	139043010	1115
MACS_pk18086	chr13	27392659	27393043	385
MACS_pk18099	chr13	30499007	30499383	377
MACS_pk18234	chr13	60856878	60857294	417
MACS_pk18236	chr13	61187596	61187977	382
MACS_pk18305	chr13	77385323	77385742	420
MACS_pk18308	chr13	78133474	78133857	384
MACS_pk18309	chr13	78370032	78370418	387
MACS_pk18310	chr13	78548539	78548948	410
MACS_pk18417	chr13	99631259	99631671	413
MACS_pk18418	chr13	99725404	99725824	421
MACS_pk18482	chr13	108910121	108910718	598
MACS_pk18483	chr13	108930559	108931208	650
MACS_pk18490	chr13	110133678	110134067	390
MACS_pk18491	chr13	110345148	110345549	402
MACS_pk18493	chr13	110519583	110519978	396
MACS_pk18601	chr10	3008304	3008706	403
MACS_pk18602	chr10	3029158	3030086	929
MACS_pk18604	chr10	3073017	3073486	470
MACS_pk18606	chr10	3102750	3103317	568
MACS_pk18657	chr10	7999576	7999952	377
MACS_pk18718	chr10	20044565	20044952	388
MACS_pk18761	chr10	33228477	33228873	397
MACS_pk18762	chr10	33285033	33285409	377
MACS_pk18854	chr10	52650816	52651102	287
MACS_pk18886	chr10	61491959	61492413	455
MACS_pk18897	chr10	64324036	64324419	384
MACS_pk18898	chr10	64512734	64513108	375
MACS_pk18919	chr10	71219606	71219999	394
MACS_pk19101	chr10	111805883	111806262	380
MACS_pk19102	chr10	112570405	112570808	404
MACS_pk19103	chr10	112598474	112599022	549
MACS_pk19106	chr10	113789014	113789394	381
MACS_pk19156	chr10	122159083	122159461	379
MACS_pk19157	chr10	122256215	122256576	362
MACS_pk19158	chr10	122266857	122267400	544
MACS_pk1916	chr22	35776693	35777067	375
MACS_pk19160	chr10	122521105	122521476	372
MACS_pk19162	chr10	123091928	123092198	271
MACS_pk19164	chr10	123350330	123350731	402
MACS_pk19165	chr10	123440324	123440701	378
MACS_pk19193	chr10	128814902	128815382	481
MACS_pk19194	chr10	128828642	128829263	622
MACS_pk19197	chr10	129080315	129080720	406
MACS_pk19289	chr5	443191	444409	1219
MACS_pk1937	chr22	36615470	36615888	419
MACS_pk19397	chr5	14157377	14157881	505
MACS_pk19403	chr5	15081967	15082357	391
MACS_pk19404	chr5	15091306	15091707	402
MACS_pk19405	chr5	15170343	15170837	495
MACS_pk19406	chr5	15193067	15193433	367
MACS_pk19407	chr5	15309460	15309857	398
MACS_pk19424	chr5	19935727	19936129	403
MACS_pk19425	chr5	20102054	20102512	459
MACS_pk19426	chr5	20271722	20272227	506
MACS_pk19457	chr5	30877495	30877883	389
MACS_pk19459	chr5	31032822	31033204	383
MACS_pk19460	chr5	31282333	31282704	372
MACS_pk19462	chr5	31418194	31418591	398
MACS_pk19464	chr5	31703858	31704247	390
MACS_pk19538	chr5	55369674	55370050	377
MACS_pk19539	chr5	55540476	55540841	366
MACS_pk19543	chr5	55655165	55655553	389
MACS_pk19586	chr5	70463121	70463720	600
MACS_pk19603	chr5	75995358	75995956	599
MACS_pk19612	chr5	81053755	81054139	385
MACS_pk19613	chr5	81244657	81245036	380
MACS_pk19664	chr5	97735706	97736057	352
MACS_pk19665	chr5	97738477	97738860	384
MACS_pk19709	chr5	112703058	112703552	495
MACS_pk19934	chr5	167766684	167767143	460
MACS_pk19937	chr5	167858287	167858693	407
MACS_pk19938	chr5	167987861	167988233	373
MACS_pk19943	chr5	168496576	168496956	381
MACS_pk19956	chr5	171103475	171103842	368
MACS_pk19957	chr5	171251384	171251769	386
MACS_pk19958	chr5	171284239	171284649	411
MACS_pk19965	chr5	172544465	172544895	431
MACS_pk2057	chr22	43828071	43829060	990
MACS_pk2280	chr14	35015233	35016069	837
MACS_pk2369	chr14	59207702	59208095	394
MACS_pk239	chr7	35791717	35792161	445
MACS_pk2390	chr14	64211745	64212352	608
MACS_pk2543	chr14	88232856	88233283	428
MACS_pk2593	chr14	95701421	95701663	243
MACS_pk2594	chr14	95714029	95714657	629
MACS_pk2600	chr14	96515791	96516196	406
MACS_pk2652	chr14	101596282	101597476	1195
MACS_pk2653	chr14	101678514	101678966	453
MACS_pk2703	chr14	106039673	106040248	576
MACS_pk2708	chr14	106127140	106127652	513
MACS_pk2717	chr14	106177390	106178515	1126
MACS_pk273	chr7	41841565	41841956	392
MACS_pk300	chr7	46116036	46116409	374
MACS_pk439	chr7	68619768	68620143	376
MACS_pk441	chr7	69046387	69046766	380
MACS_pk4521	chr8	12558409	12558857	449
MACS_pk4585	chr8	25535321	25535998	678
MACS_pk4612	chr8	30288757	30289165	409
MACS_pk4615	chr8	30407144	30407507	364
MACS_pk4621	chr8	32113864	32114256	393
MACS_pk4622	chr8	32359868	32360244	377
MACS_pk4691	chr8	41618871	41619096	226
MACS_pk4692	chr8	41662463	41662972	510
MACS_pk4694	chr8	41846876	41847400	525
MACS_pk4771	chr8	62241580	62241967	388
MACS_pk480	chr7	75267286	75267538	253
MACS_pk481	chr7	75344757	75345284	528
MACS_pk4856	chr8	81568235	81568966	732
MACS_pk4858	chr8	81813474	81813848	375
MACS_pk4860	chr8	81911934	81912328	395
MACS_pk4878	chr8	86058008	86058644	637
MACS_pk4879	chr8	86103615	86103988	374
MACS_pk4915	chr8	88884539	88884914	376
MACS_pk4916	chr8	89301162	89301592	431
MACS_pk4917	chr8	89339845	89340205	361
MACS_pk5066	chr8	122767597	122768089	493
MACS_pk5067	chr8	122829541	122830069	529
MACS_pk5089	chr8	127905120	127905335	216
MACS_pk5120	chr8	134384667	134385092	426
MACS_pk5122	chr8	134553208	134553581	374
MACS_pk5125	chr8	134898009	134898331	323
MACS_pk5127	chr8	135064302	135064693	392
MACS_pk5166	chr8	142105623	142106026	404
MACS_pk5168	chr8	142131778	142132150	373
MACS_pk5170	chr8	142212941	142213742	802
MACS_pk5224	chr8	144429681	144430079	399
MACS_pk529	chr7	86534339	86534710	372
MACS_pk542	chr7	90103471	90103849	379
MACS_pk543	chr7	90524453	90524986	534
MACS_pk5494	chr19	10315557	10316342	786
MACS_pk5497	chr19	10538857	10539503	647
MACS_pk550	chr7	91731609	91731958	350
MACS_pk5547	chr19	14315324	14315746	423
MACS_pk5606	chr19	17918109	17918492	384
MACS_pk5757	chr19	34256853	34257282	430
MACS_pk5762	chr19	34821488	34822015	528
MACS_pk580	chr7	98777938	98778958	1021
MACS_pk5874	chr19	42766183	42766586	404
MACS_pk596	chr7	100756248	100756828	581
MACS_pk6321	chr1	12165420	12165802	383
MACS_pk6322	chr1	12173227	12173997	771
MACS_pk6379	chr1	25018874	25019251	378
MACS_pk6430	chr1	36739501	36740155	655
MACS_pk6563	chr1	72413985	72414387	403
MACS_pk6564	chr1	73232328	73232704	377
MACS_pk6570	chr1	76948064	76948446	383
MACS_pk659	chr7	115835840	115836222	383
MACS_pk6592	chr1	85222254	85222676	423
MACS_pk6594	chr1	85515326	85515713	388
MACS_pk660	chr7	115847700	115848094	395
MACS_pk6601	chr1	87550301	87550731	431
MACS_pk6608	chr1	89508477	89509060	584
MACS_pk661	chr7	116070181	116070715	535
MACS_pk6632	chr1	99838302	99839032	731
MACS_pk6633	chr1	99893937	99894679	743
MACS_pk6675	chr1	115086773	115087162	390
MACS_pk6682	chr1	117606765	117607148	384
MACS_pk6683	chr1	118117793	118118167	375
MACS_pk6684	chr1	119225759	119226485	727
MACS_pk6746	chr1	154371221	154371613	393
MACS_pk6798	chr1	161760696	161761073	378
MACS_pk6803	chr1	163051275	163051651	377
MACS_pk6808	chr1	164419164	164419541	378
MACS_pk6809	chr1	164422837	164423421	585
MACS_pk6811	chr1	164530964	164531348	385
MACS_pk6813	chr1	165003646	165004048	403
MACS_pk6833	chr1	170516297	170516780	484
MACS_pk6836	chr1	170805927	170806368	442
MACS_pk684	chr7	121928105	121928693	589
MACS_pk6840	chr1	171988085	171988487	403
MACS_pk6861	chr1	180218856	180219387	532
MACS_pk6863	chr1	180683343	180683937	595
MACS_pk690	chr7	123000012	123000433	422
MACS_pk6901	chr1	197505130	197505509	380
MACS_pk6903	chr1	197720871	197721357	487
MACS_pk691	chr7	123243786	123244175	390
MACS_pk6924	chr1	202609739	202610133	395
MACS_pk6957	chr1	210016326	210016699	374
MACS_pk6968	chr1	213942671	213943051	381
MACS_pk6969	chr1	214126784	214127210	427
MACS_pk6970	chr1	214136096	214136532	437
MACS_pk6981	chr1	218862835	218863210	376
MACS_pk7009	chr1	224211453	224211832	380
MACS_pk7092	chr1	236728203	236728576	374
MACS_pk710	chr7	128337382	128337950	569
MACS_pk7128	chr1	243689721	243690294	574
MACS_pk7144	chr1	246776778	246777171	394
MACS_pk7178	chr6	1939037	1939420	384
MACS_pk7226	chr6	12104437	12104810	374
MACS_pk7227	chr6	12184099	12184460	362
MACS_pk7228	chr6	12287713	12288102	390
MACS_pk723	chr7	131434274	131434662	389
MACS_pk7230	chr6	12488946	12489326	381
MACS_pk7231	chr6	12519079	12519472	394
MACS_pk7233	chr6	12584038	12584585	548
MACS_pk7263	chr6	19453623	19453998	376
MACS_pk7269	chr6	20168519	20169467	949
MACS_pk7272	chr6	21445713	21446104	392
MACS_pk7276	chr6	21894507	21894903	397
MACS_pk7277	chr6	21925052	21925435	384
MACS_pk7296	chr6	26123582	26123958	377
MACS_pk7302	chr6	26311431	26312195	765
MACS_pk7303	chr6	26312861	26313601	741
MACS_pk7304	chr6	26319163	26319544	382
MACS_pk7306	chr6	26330355	26331002	648
MACS_pk7307	chr6	26331522	26331900	379
MACS_pk7448	chr6	42885055	42885459	405
MACS_pk7483	chr6	47757965	47758368	404
MACS_pk7545	chr6	72320806	72321401	596
MACS_pk7546	chr6	72362066	72362583	518
MACS_pk7554	chr6	76013313	76013684	372
MACS_pk7574	chr6	85154539	85154786	248
MACS_pk7575	chr6	85428865	85429299	435
MACS_pk7576	chr6	85736927	85737429	503
MACS_pk7607	chr6	93840337	93840738	402
MACS_pk762	chr7	138771936	138772403	468
MACS_pk7693	chr6	116775043	116775515	473
MACS_pk7739	chr6	128046223	128046790	568
MACS_pk7779	chr6	139570916	139571292	377
MACS_pk7885	chr6	163733922	163734291	370
MACS_pk7887	chr6	163937946	163938322	377
MACS_pk8182	chr11	44295936	44296417	482
MACS_pk8199	chr11	47891951	47892341	391
MACS_pk820	chr7	151247270	151247793	524
MACS_pk8295	chr11	68981835	68982331	497
MACS_pk8298	chr11	69252127	69252539	413
MACS_pk8299	chr11	69343508	69343812	305
MACS_pk8342	chr11	74255683	74256058	376
MACS_pk8392	chr11	85837668	85837876	209
MACS_pk8403	chr11	87985027	87985878	852
MACS_pk8477	chr11	109473753	109474132	380
MACS_pk8505	chr11	115548801	115549289	489
MACS_pk8537	chr11	120150945	120151533	589
MACS_pk857	chr7	155584929	155585456	528
MACS_pk8594	chr11	128232200	128232584	385
MACS_pk8595	chr11	128266536	128266978	443
MACS_pk8596	chr11	128284219	128284596	378
MACS_pk8597	chr11	128311243	128311623	381
MACS_pk8598	chr11	128329959	128330400	442
MACS_pk8603	chr11	129158665	129159330	666
MACS_pk8606	chr11	129595852	129596404	553
MACS_pk8665	chr17	226876	227539	664
MACS_pk8666	chr17	237529	238040	512
MACS_pk8713	chr17	5448505	5449313	809
MACS_pk8718	chr17	5958966	5959369	404
MACS_pk8852	chr17	19767906	19768287	382
MACS_pk8854	chr17	19865448	19865827	380
MACS_pk8950	chr17	37309843	37310239	397
MACS_pk9017	chr17	44650103	44650472	370
MACS_pk9024	chr17	45439938	45440316	379
MACS_pk9091	chr17	55440729	55441328	600
MACS_pk9092	chr17	55584352	55584824	473
MACS_pk9102	chr17	57628112	57628481	370
MACS_pk9296	chr17	77779702	77780131	430
MACS_pk9297	chr17	77800914	77801523	610
MACS_pk9298	chr17	77867307	77868333	1027
MACS_pk9299	chr17	77910486	77910875	390
MACS_pk9326	chr17	79392384	79393031	648
MACS_pk9335	chr17	80452429	80452839	411
MACS_pk9469	chr21	27661113	27661498	386
MACS_pk9471	chr21	27724054	27724443	390
MACS_pk9472	chr21	27790594	27791041	448
MACS_pk9473	chr21	27934906	27935292	387
MACS_pk9475	chr21	28228018	28228529	512
MACS_pk9476	chr21	28321443	28322000	558
MACS_pk9477	chr21	28506258	28506650	393
MACS_pk9478	chr21	28565739	28566117	379
MACS_pk9479	chr21	28638942	28639322	381
MACS_pk9561	chr21	35026176	35026551	376
MACS_pk9563	chr21	35097248	35097620	373
MACS_pk9567	chr21	35357227	35358036	810
MACS_pk9593	chr21	37861278	37861697	420
MACS_pk9624	chr21	40646055	40646427	373
MACS_pk987	chr20	5711830	5712235	406
MACS_pk993	chr20	6529984	6530380	397
MACS_pk9935	chr16	10582183	10582613	431
MACS_pk9936	chr16	10656011	10656444	434
MACS_pk994	chr20	6548261	6548628	368
MACS_pk9943	chr16	11491441	11491819	379
MACS_pk9944	chr16	11609188	11610110	923
MACS_pk996	chr20	6667255	6667740	486
MACS_pk9968	chr16	15939405	15939774	370
MACS_pk997	chr20	6821753	6822494	742
