# Supplementary material for: MEG3 long noncoding RNA regulates the TGF-β pathway genes through formation of RNA–DNA triplex structures
Source: Nat Commun. 2015 Jul 24;6:7743. doi: 10.1038/ncomms8743 (PMC4525211; doi:10.1038/ncomms8743)
Supplement: Supplementary Data 10 — List of the oligos used in the study [file ncomms8743-s11.xls]

## Sheet: Sheet1
Molecular cloning primers
MEG3 full length F	AGACGGCGGAGAGCAGAG
MEG3 full length R	CACATTTATTGAGAGCACAGTGG
MEG3 345-348F	CAGCTGTCCCTCTTACCGACTTAAACCAATGCCC
MEG3 345-348R	GGGCATTGGTTTAAGTCGGTAAGAGGGACAGCTG
MEG3 340-348F	CAGCCAGCTGTCCCTCGACTTAAACCAATGCC
MEG3 340-348R	GGCATTGGTTTAAGTCGAGGGACAGCTGGCTG
MEG3 46-56F	GAATTCAGACGGCGGGGAGCGCGCCTTG
MEG3 48-58R	CAAGGCGCGCTCCCCGCCGTCTGAATTC
TGFBR1 MEG3 peakF	GGATCCGAAAGCCCTTTGAACAGCAC
TGFBR1 MEG3 peakF	GTCGACGTGGACCTCTGCCACCAACTT
siRNA and shRNA sequences
MEG3 si3 (Life Technologies)	sense	GGGUUGUUGUGAGAAUUAATT
	antisense	UUAAUUCUCACAACAACCCTA
MEG3 si2 (Life Technologies)	sense	GAAUGAGCAUGCUACUGAATT
	antisense	UUCAGUAGCAUGCUCAUUCCA
Ezh2 siRNA	Life Technologies	predesigned and equimolar mix of three siRNAs HSS103462; HSS176652, and HSS176653 was used following manufacturer's protocol
Control siRNA	Life Technologies
MEG3 shRNA	Sigma- Aldrich	GGGTTGTTGTGAGAATTAATT
pLKO.1 non target control	Sigma- Aldrich
RT-qPCR primers
MEG3 RTF	GCATTAAGCCCTGACCTTTG
MEG3 RTR	TCCAGTTTGCTAGCAGGTGA
TGFBR1 RTF	ATCCCAAACAGATGGCAGAG
TGFBR1 RTR	TGATGCCTTCCTGTTGACTG
TGFB2 RTF	TTGGAGCAAGAGAAGGAGGA
TGFB2 RTR	GCTGACCCGCTTGGTTACT
SMAD2 RTF	GGCAATTGAAAACTGCGAAT
SMAD2 RTR	GTCGGGGCACTAATACTGGA
GAPDH RTF	TTAAAAGCAGCCCTGGTGAC
GAPDH RTR	CTCTGCTCCTCCTGTTCGAC
TGFBR2F	GCATCCAGATGGTGGTGTGTGA
TGFBR2R	TCCTGCTGCCTCTGTTCTTT
HOXD10 RTF	GGTTCTCAACGGGACAAGAC
HOXD10 RTR	TTACACAGCAAGTCCCCACT
HOXD11 RTF	TGCACTTACTACATGCCCGA
HOXD11 RTR	GGAGTAGCTGTTCCGATGGT
NEGR1F	GCGCTGATGTTCTTTTCTCC
NEGR1R	AGATTGGATCCAGCCATCAG
ACPL2F	AAAGCCGGACCCTACAAAGT
ACPL2R	TTCTCCAGCTGGCTGTTTTT
Il6ST1F	TGTAGATGGCGGTGATGGTA
Il6ST1R	CCCTCAGTACCTGGACCAAA
HS2ST1F	CGAAGTCCGAGAAATTGAGC
HS2ST1R	TTTGCACACAGGTCATAGGC
ACTC1F	GGCATCCTGACCCTGAAGTA
ACTC1R	TACATGGCAGGGACATTGAA
CNN1F	AGGCTCCGTGAAGAAGATCA
CNN1R	CCACGTTCACCTTGTTTCCT
Col5A1F	CTGGCGCAGGACCTCACT
Col5A1R	AGGGACCGCACCACTTTAG
Ezh2 FP	AGAATGGAAACAGCGAAGGA
Ezh2 RP	CTGCTGTAGGGGAGACCAAG
ACTBF	GTTGTCGACGACGAGCG
ACTBR	GCACAGAGCCTCGCCTT
Plasmid derived MEG3F	TAGGGCGGCCGCGAATTC
Plasmid derived MEG3R	ATGGAGAGGAGGTGGTCCTT
Human Kcnq1ot1F	GACTGACGCACCGAGGAG
Human Kcnq1ot1F	CAGGGAGCTCCTCAGCAA
Malat1 F	TGCCTTGTGAGCACTTT
Malat1R	GCACGGAAATTTTTCTACCG
BDNF-AS1FP	CACATGCTCTTCAGACCAGC
BDNF-AS1RP	GGCATGTTGACACTTAGGCC
LINC00422FP	TTCAACCGTTTCCTGCAGTG
LINC00422RP	CTTTGCCCAGGACTCGGTA
CUFF.16286FP	GCAGGTGGACTATGTGTGGA
CUFF.16286RP	GGGTTCCTGCACATTCACAG
CUFF.9557FP	GGAAGAATGGGGAAGGAGCT
CUFF.9557RP	CAAACTGATCCTTAGCCCGC
ChIP primers including the MEG3 peaks associated with theTGF-beta genes
TGFBR1 peakF	CTGGCTGAAGCTTGGTTTTC
TGFBR1 peakR	CTGTCTCTGGGGCTTGACTC
TGFB2 peakF	GGCCAATGCCATAAGGTAA
TGFB2 peakR	ACCATCCTTCAGCCCTTTCT
SMAD2 peakF	GCGCACCAAGTCTATCTGCT
SMAD2 peakR	CCCCTTCTGCCATGATTGTA
ID2 peakF	GTACACGTCCCCATCGGTAA
ID2 peakR	CATAACTGGCAGGGAGGATCT
E2F5F	TGTGACAGTTAGCAATGGAAACT
E2F5R	ACCCAGGCTGCTGAGAATAA
CHRD peakF	GTCTTTCCCCGCCATTGATC
CHRD peakR	GCTTCCCCTGAGAAGGAAGT
BMP2 peakF	GAGTTTTGTCACGTGTCATGC
BMP2 peakR	CAAGATGAACCAGGAACCAGG
TGFBR2 peakF	GCACCAAGAAAGATCCAGGC
TGFBR2 peakR	CTGCCTCCTTTGACTTTGGT
FBLN2 peakF	GGACAAGCATCACACCACTG
FBLN2 peakR	ATCCTGCTTCGTGTCTGGTG
ISM1 peakF	CAGCTTGCAGACGACAGATC
ISM1 peakR	ACTTCTGCCCCTTGGATCTT
LTBP4 peakF	GAGAGAGGAGAGGGACAGGT
LTBP4 peakR	AAGTCACTCGCCTGAAGTCA
human alpha-SatelliteF	CTGCACTACCTGAAGAGGAC
human alpha-SatelliteR	GATGGTTCAACACTCTTACA
HOXA9 promoterF	TCGCCAACCAAACACAACAGTC
HOXA9 promoterR	AAAGGGATCGTGCCGCTCTAC
GAPDH promoterF and R	supplied with High Cell ChIp kit, Diagenode
antisense 3´Biotin-TEG probe sequences against MEG3
Meg 41	CCAAGGCCAGCGAGCCAAGG
Meg 117	GATGATGTCATCCCTGAGGA
Meg 224	AGGAAACCGTGCTCCTAGTG
Meg 303	TCAGTTCCGGTCCTCTTCAT
Meg 393	ATGAGCATAGCAAAGGTCAG
Meg 423	CTTATAGGAAAGTACTCATA
Meg 441	GGTGAACACAAGCAAAGACT
Meg 464	GGAAACACTCCAGTTTGCTA
Meg 655	GTGCCTTTGGTGATTCAGTA
Meg 830	GAAGGGACTGACCTGTCAAA
Meg 1139	GGACAGGAGTCTGTCCATAG
Meg 1274	CAGGAAGAAGACTTGGGTCC
Meg 1302	CAAACCAGGAAGGAGACGAG
Meg 1357	GGGTCCCACATTCGAGGTCC
Meg 1413	AATAGGTGCAGGGTGTCCCC
antisense 3´Biotin-TEG probe sequence against GFP used as negative control	CGTATGTTGCATCACCTTCA
Triplex assay primers
TGFBR1 trpxF	AGAGAGAGGGAGAGAG
TGFBR1 trpxR	CTCTCTCCCTCTCTCT
TGFB2 trpxF	CAGAGAGCAGAGAGAGAGA
TGFB2 trpxR	TCTCTCTCTCTGCTCTCTG
SMAD2 trpxF	AGAGAGGGAGAG
SMAD2 trpxR	CTCTCCCTCTCT
MEG3 TFO RNA oligo	CGGAGAGCAGAGAGGGAGCG
Control TFO RNA oligo	UUGUCUUACUUGUCUUAUUU
mutTGFBR1trpxF	AGAGAGCACACAAGAG
mutTGFBR1trpxR	CTCTTGTGTGCTCTCT
control triplex F	CAGTCGCCTGCCACCACGCCCGGGCTAATTTTTTTTGTATTTTTAGTAGAG
control triplex R	CTCTACTAAAAATACCAAAAAAAATTAGCCGGGCGTGGTGGCAGGCGACTG
3C primer sequences over TGFBR1 locus
Constant primer	CTGAAGAAAGGACTAGTCTGACAGG
EcoRI-P1	TTTGTGCTATGTTTTACAGTCTGG
EcoRI-P2	CCAGGCATCACCTGTTCAC
EcoRI-P3	TCCCTGTCTAGAAAACAAGGATG
EcoRI-P4	CCAGGAAATACATACCCAGCTC
EcoRI-P5	GGTTCAGGTTATTTAGCTGGAAA
EcoRI-P6	CTCTGCAACCCCAGTACTCC
EcoRI-P7	TTCTAGGCTTGCTTCTATTTGC
EcoRI-P8	AAGGACGTGTAACTGTCCTCAAA
EcoRI-P9	GGAGCAAGTTTGGAAGTCACA
Control 3C primer
actinEcoR1CF	TAAAGGGTCCCCTGGAATGT
actinEcoR1CR	GCTGATGGTGTCCTCTCTGG
ERCC3 EcoR1CF	ACCACATGACCTGGCAATTC
ERCC3EcoR1CR	CATTTGGGCTGTTTCCACTT
